# Supplementary material for: Dynamic Network Biomarker Analysis Reveals the Critical Phase Transition of Fruit Ripening in Grapevine
Source: Genes (Basel). 2022 Oct 13;13(10):1851. doi: 10.3390/genes13101851 (PMC9601426; doi:10.3390/genes13101851)
Supplement: Supplementary file 1 [file genes-13-01851-s001.zip › Supplementary Table S1.xls]

## Sheet: Supplementary Table S1
Table S1. The expression of DNB genes.
gene_id	CS12_0_0_1	CS12_0_0_2	CS12_0_0_3	CS13_0_0_1	CS13_0_0_2	CS13_0_0_3	CS14_0_0_1	CS14_0_0_2	CS14_0_0_3	CS12_A_1_1	CS12_A_1_2	CS12_A_1_3	CS13_A_1_1	CS13_A_1_2	CS13_A_1_3	CS14_A_1_1	CS14_A_1_2	CS14_A_1_3	CS12_A_2_1	CS12_A_2_2	CS12_A_2_3	CS13_A_2_1	CS13_A_2_2	CS13_A_2_3	CS14_A_2_1	CS14_A_2_2	CS14_A_2_3	CS12_A_3_1	CS12_A_3_2	CS12_A_3_3	CS13_A_3_1	CS13_A_3_2	CS13_A_3_3	CS14_A_3_1	CS14_A_3_2	CS14_A_3_3	CS12_A_4_1	CS12_A_4_2	CS12_A_4_3	CS13_A_4_1	CS13_A_4_2	CS13_A_4_3	CS14_A_4_1	CS14_A_4_2	CS14_A_4_3	CS12_A_5_1	CS12_A_5_2	CS12_A_5_3	CS13_A_5_1
VIT_00s0323g00100	0.16	0.46	0.6	44.13	2.24	1.39	2.28	2.6	2.14	0.59	0.62	0.82	2.39	8.97	3.63	3.57	4.07	16.27	3.01	2.33	1.7	3.31	2.06	1.99	32.18	26.15	76.46	2.61	3.26	2.78	0.94	3.23	1.46	1.89	13.91	31.39	1.08	0.87	0.89	1.08	0.73	0.84	2.39	7.59	0.88	0.38	0.13	0.37	1.65
VIT_00s0527g00030	5.41	4.02	5.69	3.75	0.65	0.2	0	0.07	0.04	0.64	0.69	0.52	0.46	0.33	0.44	0.06	0	0.84	0.08	0	0.09	0.44	1.16	1.01	1.34	0.91	2.59	0	0.26	0	0.69	0.27	0.35	1.29	5.46	34.11	0.07	0	0.35	0.45	0.07	0.63	6.11	19.38	0.26	0.06	0	0	1.56
VIT_00s1290g00010	0	0.07	0	410.49	0.65	2.11	0.11	2.43	0.04	0	0	0	5.14	435.86	16.65	0.12	0.2	163.6	0	0	0	14.66	0.09	0.32	1924	1848.18	4130.67	0.32	0	0	0	0	0	21.82	1073.67	1625.43	0	0	0	0.82	0	11.12	156.36	276.31	0.7	0	0	0	9.48
VIT_01s0137g00330	0	0	0.04	14.77	0.11	0.24	0.88	0.68	0.35	0	0	0.07	0.18	2.07	0.9	0.02	0	1.01	0	0	0	0.19	0	0.04	12.15	5.57	27.19	0	0	0	0.04	0	0	0.26	3.25	9.83	0.04	0.05	0	0	0.04	0.21	0.51	1.68	0.05	0	0	0.03	0.07
VIT_01s0146g00420	6.35	4.37	3.08	29.88	5.15	2.98	0.96	1.58	0.74	2.2	2.89	5.22	3.97	6.09	4.29	2.42	2.58	9.51	2.5	2.37	2.15	3.66	1.95	1.22	11.09	12.28	21.21	1.92	0.85	0.65	2.19	1.29	1.76	2.52	10.76	14.01	1.21	1.6	1.59	2.24	4.21	2.47	2.59	6.4	1.02	1.66	1.5	1.64	1.97
VIT_02s0012g00940	0	0.1	0	3.69	0	0	0.15	0.11	0	0	0	0	0	0.58	0.18	0	0	0.62	0	0	0	0.13	0	0	2.94	0.69	4.11	0	0	0	0	0	0	0.26	6.47	22.75	0	0	0	0	0	0.61	2.67	6.31	0	0	0	0.08	1.46
VIT_02s0025g04780	1.68	2.11	2.61	2.55	2.08	1.97	2.12	2.05	2.35	2.02	2.28	2.36	2.44	2.43	2.31	1.67	1.24	1.2	3.6	3.31	2.49	2.05	3.01	2.04	1.64	1.59	1.73	2.36	2.4	2.42	2.26	2.23	2.74	1.95	2.18	1.2	2.23	2.01	2.68	2.52	2.73	1.89	1.61	1.37	1.93	1.93	2.03	2.18	2.2
VIT_03s0038g03850	2.28	2.49	2.03	20.56	3.47	4.11	11.08	10.48	10.91	2.13	2.12	0.59	3.96	5.39	3.42	5.76	4.96	19.21	1.7	2.44	2.8	3.5	1.75	3.23	22.6	19.9	51.05	2.29	2.41	1.58	7.75	3.71	7.42	3.88	19.6	40.95	5.59	4.33	2.22	4.99	6.58	10.07	17.71	33.14	11.9	4.39	14.5	6.53	9.63
VIT_03s0038g04390	0	0	0.06	14.51	0.18	0.06	0.23	0.25	0.18	0	0	0.11	0	0.76	0.11	0.05	0.04	3.49	0.14	0.11	0	0.29	0.06	0	4.68	4.15	11.79	0	0.08	0	0.53	0	0.29	0.32	10.17	30.64	0.14	0.35	0.16	0.22	0.12	0.98	4.71	11.73	0.16	0	0	0.2	3.06
VIT_03s0091g01140	10.88	9.51	6.75	8.58	8.86	7.56	5.49	5.96	4.49	12.81	8.75	8.68	7.04	5.67	6.68	4.23	7.42	5.24	6.31	7.43	5.15	5.6	6.22	4.87	4.42	5.67	5.76	5.67	6.14	7.14	5.47	5.2	5.59	6.8	5.77	12.42	2.89	2.3	4.93	6.16	6.31	4.45	5.01	5.2	4.04	7.19	2.32	3.14	4.15
VIT_04s0008g01610	0	0	0	0.76	0.07	0	0.05	0	0.04	0	0	0	0.06	1.76	0.06	0.06	0.05	0.13	0	0	0	0.1	0	0	2.4	1.86	3.18	0	0	0	0	0	0	0.96	44.8	178.81	0	0	0	0.27	0	1.98	12.67	25.73	0.05	0	0	0.06	15.28
VIT_04s0023g00480	0.36	0.24	0.34	16.39	0.9	0.67	0.52	0.87	0.49	0	0	0.43	0	1.14	0.56	0.31	0.42	6.08	0.18	0.54	0.59	0.29	0.2	0.09	9.06	7.05	14.35	1.3	0.49	0.8	2.02	0.53	3.06	1.51	5.41	10.2	4.68	2.13	3.61	2.16	2.78	2.98	2.05	3.6	3.05	3.16	1.84	2.89	2.23
VIT_04s0023g01890	3.63	4.69	3.05	3.4	2	2.29	1.5	1.41	2.04	2.81	2.32	2.81	1.68	2.24	2.03	1.72	1.5	1.94	1.14	1.08	0.98	1.75	1.97	2.16	2.92	2.36	4.24	0.6	0.52	0.72	0.46	0.51	0.37	0.95	2.82	8.39	0.66	0.94	0.61	0.5	0.78	0.9	0.66	2.86	0.36	0.41	0.56	0.66	0.54
VIT_04s0044g00210	0.12	0.1	0.05	14.65	0.59	0.55	0.47	0.92	0.64	0	0.08	0	0.3	0.98	0.52	0.19	0.45	2.29	0.06	0.35	0.13	0.28	0	0.05	5.3	4.63	12.11	0.07	0	0	0	0.05	0	0.12	9.9	22.59	0	0	0	0.05	0	0.49	1.95	12	0	0	0	0	1.22
VIT_05s0020g00600	0	0.24	0	24.92	0.57	0.36	0.18	0.27	0	0	0.22	0	0.05	3.37	0.22	0.1	0.22	8.58	0.15	0	0	0.39	0.14	0.06	18.15	5.44	25.09	0.28	0	0.11	1.31	0.57	1.06	1.98	32.56	101.85	0.69	0.41	1.12	1.91	2.39	3.01	13.47	37.4	2.76	2.99	0.65	0.67	4.1
VIT_05s0020g00840	1.27	1.01	0.86	3.45	0.96	1.15	3.94	4.07	3.56	0.55	1.38	0.68	0.6	1.15	0.78	0.92	0.79	0.93	4.04	0.74	0.66	2.37	1.18	1.24	3.01	2.61	1.86	7.87	0.95	4.01	18.07	10.26	13.55	5.24	13.49	47	28.09	26.82	16.42	17.5	27.29	30.12	16.32	27.15	15.66	9.81	20.52	22.67	15.23
VIT_05s0020g03530	0.2	0.56	0.08	0.79	0.08	0.08	0.06	0.12	0.05	0.17	0.08	0.25	0.27	0.44	0.07	0	0.06	1.11	0.16	0	0.24	0.32	0.23	0.59	3.5	1.07	6.24	0	0	0.08	0.5	0.38	0.37	0.28	4.11	24.27	0.27	0.28	0.06	0.28	0.04	0.5	1.97	8.21	0.13	0.18	0.38	0.08	1.68
VIT_05s0049g01780	0.12	0	0	47.79	2.68	1.35	1.04	1.44	0.63	0	0	0.1	1.26	11.3	4.8	0.68	0.9	16.06	0.67	0.55	0.4	1.69	0.98	1.02	22.88	24.16	105.71	1.4	1.07	1.04	2.34	1.74	1.14	1.84	17.79	43.81	2.02	1.13	0.51	1.32	1.91	2.45	3.41	10.34	1.17	0.47	1.1	0.84	2.55
VIT_05s0049g01950	2.36	2.34	1.79	6.73	3.29	3.46	8.55	9.28	7.81	2.33	2.71	2.99	3.48	3.69	3.97	3.19	4.24	4.07	5.55	3.57	3.58	4.09	4.98	3.54	5.96	5.4	8.67	4.53	4.6	5.69	5.25	4.89	5.74	4.78	6.19	8.85	4.13	3.86	4.55	5.68	6.23	4.88	4.09	6.53	5.15	6.15	3.63	3.81	4.68
VIT_05s0062g00810	0	0	0	20.39	0.1	0.24	0.15	0.53	0.15	0	0.09	0	0.12	1.92	0.55	0	0.07	7.24	0	0	0	0.28	0	0.05	13.05	6.72	29.56	0	0	0	0	0	0	0.29	13.22	41.14	0	0	0	0.15	0	0.74	2.78	12.02	0.07	0	0	0	2.65
VIT_05s0077g00610	31.64	25.03	21.72	29.77	24.81	23	20.65	21.81	20.58	36.87	27.48	29.79	18.64	19.81	20.84	23.6	23.37	28.25	23.92	21.57	24.67	18.37	17.83	18.85	31.26	33.04	45.87	27.26	22.64	23.38	27.82	20.51	28.21	25.04	38.79	46.36	30.43	25.74	27.38	22.56	23.02	24.81	31.87	34.85	29.95	26.2	26.86	26.91	28.13
VIT_05s0077g01190	0.68	0.35	0.29	7.08	0.52	0.56	0.41	0.45	0.49	0.66	0.36	0.53	0.3	1.46	0.39	0.46	0.64	2.78	1.01	0.75	0.57	0.59	0.73	0.6	4.75	5.54	9.52	0.93	1.4	0.61	1.41	0.97	1.62	1.06	7.87	12.26	4.51	1.87	1.28	0.85	1.14	1.49	2.82	6.27	1.84	0.83	1.87	1.64	1.59
VIT_06s0004g08340	0.32	0.86	0.75	13.12	1.61	1.04	0.46	0.82	0.72	1	0.79	0.63	0.96	2.21	1.55	0.91	0.91	2.98	1.35	1.07	1.23	1.28	2.08	0.97	3.91	5.3	10.13	0.47	0.79	1.45	0.39	1.75	0.62	0.55	2.52	5.22	0.98	1.08	0.98	0.81	0.7	0.82	0.39	0.77	0.57	0.88	0.82	1.29	1.1
VIT_07s0151g00640	10.41	12.13	9.26	533.99	5.98	9.12	3.53	10.85	2.09	5.56	3.66	4.3	18.54	69.2	18.82	5.2	4.31	103.96	3.08	3.31	3.5	17.53	12.48	21.7	609.77	502.08	905.95	1.29	2.15	2.31	2.29	3.67	1.75	6.35	219.78	492.95	0.64	0.77	0.89	2.92	0.34	10.46	36.44	196.49	0.77	1.51	0.57	0.63	10.17
VIT_08s0007g04240	0	0.02	0	13.43	0.1	0.1	0.25	0.1	0.06	0	0	0	0.08	1.28	0.14	0	0	3.03	0.16	0	0	0.3	0.06	0.08	8.29	4.22	10.54	1.07	0	0.74	1.58	0.74	1.27	1.07	10.91	26.79	4.49	3.4	1.55	1.76	2.92	3.7	5.34	12.9	2.6	2.87	8.77	6.86	7.09
VIT_08s0007g06420	0	0	0	0.52	0.1	0	0.08	0	0	0	0	0	0	0.23	0	0	0.07	0.3	0	0	0	0.14	0	0	2.75	0.6	2.21	0	0	0	0	0	0	0.74	17.38	46.86	0	0	0	0.48	0	0.74	4.96	17.82	0.21	0	0.13	0	2.64
VIT_08s0007g06430	0	0	0	3.21	0.09	0	0.07	0.1	0.06	0	0	0	0	0.21	0	0	0	0.27	0	0	0	0	0	0	3.4	0.94	3.86	0	0	0	0	0	0	1.07	37.14	131.13	0	0	0.15	0.45	0	2.68	12.8	55.47	0	0	0	0	7.3
VIT_08s0007g06440	0	0	0	0.17	0	0	0	0	0	0	0	0	0.42	0.12	0.23	0.09	0	0.22	0	0	0	0.22	0.29	0.47	0.87	0.09	0.78	0.09	0.32	0.09	0.37	0.43	0.9	0.42	3.23	21.04	0.77	0	0.25	0.25	0.06	0.52	1.86	6.74	0.48	0.06	0.73	0.06	1.08
VIT_08s0032g00590	0	0.06	0	18.36	0.35	0.53	0.27	1.07	0.41	0	0.12	0	0.22	2.32	0.48	0.1	0.13	4.8	0	0.14	0.1	0.05	0	0	12.48	5.58	22.84	0	0.1	0	0	0.07	0	0.26	2.86	10.7	0	0	0	0	0	0.43	1.73	11.28	0.14	0	0	0	1.1
VIT_08s0040g02660	2.39	3.07	2.14	13.08	0	0.69	0.79	1.29	0.82	1.24	0.56	1.26	0	4.59	0	0.55	0	6.65	0	0	0	0.73	0	0	15.3	13.73	31.9	0	0	0	0	0.36	0.36	0	26.24	39.23	0	0	0	0.34	0	1.73	5.76	16.91	0	0	0	0.29	1.77
VIT_08s0058g00650	0	0	0.04	5.67	0.04	0.14	0.21	0.22	0.12	0	0	0	0	0.17	0.13	0.03	0.06	4.25	0	0.06	0	0.1	0	0	2.39	0.92	5.45	0	0	0	0.04	0	0	0.06	3.37	19.08	0	0	0	0.14	0	0.47	1.29	3.99	0.02	0	0	0	2.31
VIT_09s0002g04850	0	0	0	4.08	0	0	0	0	0	0	1.33	0	0	1.23	0.12	0.1	0.64	6.35	0	0	0	0.09	0	0	8.23	1.38	41.76	0	0	0	0	0	0	0	5.63	112.26	0	0	0	0	0	0.48	1.32	2.59	0.09	0	0	0	0
VIT_09s0002g06070	0	0	0	53.72	0.73	0.11	0.14	0.57	0.07	0.13	0	0.25	0.19	5.54	0.47	0.05	0.17	5.53	0.15	0.12	0	0.41	0.06	0.06	12.88	7.01	26.6	0.57	0	0.11	0.67	0.57	0.42	1.16	31.73	79.81	1.4	0.94	0.48	1.37	1.55	3.06	7.2	26	0.76	0.63	0.79	1.83	2.69
VIT_10s0003g02040	2.69	1.89	2.48	23.12	0.17	0.49	0.04	0.19	0.16	0.32	0.49	0.54	1.85	5.6	0.93	0.05	0.21	3.69	1.5	0.83	1.41	1.18	0.75	1.59	18.49	13.2	31.34	0.34	0.45	0.2	0.17	0.29	0.17	0.56	24.15	53.79	0.14	0.18	0.08	0.27	0.06	1.02	5.39	16.82	0.18	0.52	0.26	0.15	3.25
VIT_10s0042g00560	2	1.94	1.8	4.24	1.63	2.5	2.67	2.37	3.1	1.03	1.88	1.47	1.68	2.81	2.33	1.86	1.31	1.18	1.86	1.79	0.47	1.4	2.27	1.9	5.2	3.85	5.9	1.57	1.9	2.39	1.98	2.37	1.38	1.47	4.38	7.15	1.25	0.94	1.25	1.84	1.15	1.14	0.95	2.26	1.19	0.68	0.86	0.7	1.06
VIT_11s0016g02000	0	0.65	0.45	0.49	1.39	0.65	0.3	0.82	0.7	0	0.71	0.79	0.37	0	0.62	0.71	0	0.85	0.25	0.38	0.57	1.05	0.25	0.24	1.94	0.47	1.65	0.93	0.82	1.14	0.68	0.7	0.68	1.12	1.62	3.14	5.15	3.9	1.26	0.22	1.4	1.1	1.89	1.49	1.72	1.41	0.99	1.77	0.82
VIT_11s0052g01230	0.79	0.44	0.28	88.99	0.4	0.43	0.95	2.2	0.77	0.91	0.37	0.3	0.55	10.96	1.27	0.22	0.31	9.87	0.13	0.75	0	0.64	0.31	0.17	66.6	131.71	121.65	0	0	0	0	0	0.06	0.32	31.31	40.38	0	0	0	0	0	0.4	1.98	10.17	0	0	0	0	0.1
VIT_12s0028g01180	1.41	1.95	1.53	616.51	3.01	4.35	18.52	14.09	13.71	0.59	1.07	0.6	4.74	188.98	6.51	1.52	1.64	116.6	2.37	1.14	1.69	19.03	5.06	3.97	999.27	1237.54	2372.37	1.56	2.9	4.44	2.57	3.14	1.63	13.69	633.96	857.77	0.13	0.52	0.93	2.45	1.19	7.35	51.49	266.28	1.06	0.86	0.24	0.57	7.62
VIT_12s0028g03640	0	0	0	2.9	0.15	0	0.85	0.42	0.16	0	0.24	0.53	0	0.83	0.13	0.11	0.09	0.89	0	0.26	0	0.1	0	0	5.72	6.06	14.03	2.28	0.38	0.25	1.01	0.29	1.43	1.24	4.08	14.1	2.42	0.46	1.47	1.63	0.44	1.35	3.08	3.69	1.22	1.35	1.96	1.7	1.32
VIT_12s0059g00480	0	0	0	3.33	0	0	0	0	0	0	0	0	0	13.92	0	0	0	0.33	0	0	0	2.39	0	0	207.92	97.73	214.73	0	0	0	0	0	0	2.12	127.68	169.02	0	0	0	0.4	0	5.01	46.72	84.88	0.27	0	0	0	5.5
VIT_12s0059g00500	0	0	0	0	0	0	0	0	0	0	0	0	0	0	0	0	0	0	0	0	0	0	0.01	0	0.06	0	0.03	0	0	0	0.01	0.01	0	0.11	5.48	30.49	0	0.01	0	0.11	0.01	0.5	2.14	8.22	0.02	0.01	0	0	2.12
VIT_13s0019g05120	0.08	0	0	17.55	0.57	0.13	0.66	0.48	0.42	0.06	0.06	0	0.03	1.95	0.5	0	0.08	3.34	0	0.06	0	0.11	0.04	0.03	7.13	6.11	18.12	0.05	0	0	0	0	0	0.13	3.72	16.71	0	0	0	0.12	0	0.08	1.25	4.37	0.02	0	0	0	1.24
VIT_13s0064g00910	0.14	0	0.24	4.56	0.12	0	0.42	0.17	0.23	0.11	0	0	0.05	0.42	0.27	0.04	0.11	1.27	0.53	0.1	0.07	0.32	0.07	0.18	2.5	1.53	4.56	0.65	0.37	0.19	1.07	0.74	1.55	0.51	1.76	6.99	3.93	2.48	2.11	0.61	1.39	2.5	2.25	3.04	1.88	0.42	1.93	1.58	2.26
VIT_13s0067g01240	1.04	1.09	0.27	0.55	0	0.17	0	0	0	0.18	0.17	0	0.35	0.2	0.08	0	0	0.09	0.11	0.35	0.26	0.18	0.29	0.35	3.61	0.3	3.51	0	0	0.16	0.09	0.19	0	0.14	7.55	29.66	0	0	0	0.08	0	1.09	2.85	7.46	0	0.21	0	0	2.99
VIT_13s0067g01250	0	0.29	0	1.54	0	0	0.09	0	0	0	0	0	0	0.23	0	0	0	0	0	0	0	0.28	0	0	1.94	0.46	0.98	0	0	0	0	0	0	0.24	10.59	43.49	0	0	0	0	0	0.13	0	14.15	0	0	0	0	1.52
VIT_14s0060g00240	0.88	0.35	2.21	4.82	1.14	1.06	0.12	0.29	0.28	0.7	0.37	0.77	0.57	1.26	0.48	0.38	0.64	1.64	0.37	0.39	0.12	0.51	0.78	0.17	4.44	2.78	8.44	0.85	0.25	1.01	0.54	0.34	0.37	0.51	3.11	3.48	0.39	0.15	0.46	0.5	0.47	0.59	1.07	2.61	0.19	0.44	0.3	0.21	0.68
VIT_14s0066g00890	0	0	0	2.95	0	0	0	0	0	0	0	0	0	0	0	0	0	0	0	0	0	0	0	0	0	0	2.38	0	0	0	0	0	2.72	0	1.94	10.77	0	0	0	0	0	3.25	4.3	3.74	0	0	0	0	0
VIT_14s0108g00520	0	0	0	1.53	0	0.23	0	0.07	0	0	0	0	0	0	0	0	0	2.09	0	0	0	0.08	0	0	0.29	0.28	0.76	0	0.16	0	0	0.35	0	1.71	36.18	176.52	0	0	0	0.92	0	2.17	17.06	56.23	0.52	0	0	0	14.51
VIT_16s0013g00880	0	0	0	362.56	6.21	3.42	6.87	5.99	5.19	0	0	0.47	0.91	33.11	4.71	0.29	1.61	83.25	0	1.23	0	1.32	0.09	0.08	148.72	130.25	339.85	0	0	0	0	0.08	0.08	2.28	78.04	168.5	0.71	0.56	0.12	0.16	0.53	2.19	16.34	54.83	0.3	0	0.56	0.3	3.71
VIT_16s0022g00680	3.45	3.91	3.85	3.87	2.16	2.75	2.24	2.14	2.46	3.84	3.36	3.13	2.32	2.3	2.45	2.05	2.39	2.41	2.05	2.17	2.32	2.75	2.05	2.35	2.35	3.13	3.77	3.42	2.67	3.71	3.07	2.53	3.03	2.29	2.1	7.07	1.64	1.94	2.16	1.36	0.89	1.16	1.36	1.64	1.69	1.24	0.8	1.12	0.57
VIT_16s0039g00220	0	0.05	0.05	85.83	0.78	0.68	0.86	0.85	0.48	0	0	0	0.12	12.51	1.45	0	0.29	17.94	0	0	0	0.46	0	0.05	34.33	40.19	82.81	0.2	0	0.08	1.44	1.09	0.72	0.41	14.99	28.55	0.45	0.3	0.47	1.36	1.64	1.78	4.63	10.72	0.94	0.27	0.98	0.64	3.07
VIT_16s0039g00820	0.88	0.24	0.83	0.54	0.5	0.71	0.62	0.56	1.43	0.1	0.22	0.11	2.15	2.2	1.15	0.16	1.21	0.47	6.71	1.55	0.86	3.66	3.54	3.12	1.1	3.27	1.26	6.53	0.77	1.97	4.89	3.88	4.2	4.47	5.42	11.56	2.19	3.44	7.5	9.26	4.17	4.07	5.35	4.87	4.44	8.11	3.04	3.16	2.93
VIT_16s0050g00060	2	2.72	0.78	0.36	0.68	0.47	0.73	0.47	0.41	3.93	0.71	1.06	0.13	0.38	0.29	0.36	0.4	0.14	0.33	0.25	0.37	0.86	0.73	0	0.85	0.55	1.15	0.59	0	0.25	0.33	0.5	0.98	0.65	0.82	2.58	0.9	0.71	1.51	0.79	1.97	0.97	1.49	1.71	0.98	2.51	0.52	1	1.47
VIT_16s0115g00170	0.94	0.14	0.15	16.77	0.15	0.14	0	0.29	0.16	0.54	0.24	0	0	1.19	0	0	0.09	6.17	0	0	0	0.39	0.32	0.3	16.59	3.23	16.86	0.42	0	0.5	0.59	0.15	1.02	1.42	89.6	576.36	1.96	2.12	0.86	1.95	1.19	4.35	3.29	39.13	0.39	0.82	1.33	1.69	9.77
VIT_17s0000g00070	8.83	6.77	5.26	4.31	3.15	3.49	2.81	2.08	4.32	2.17	1.53	2.2	2.53	2.92	2.57	2.68	1.35	2.7	2.99	4.73	2.66	2.1	3.1	2.35	2.28	2.72	3.47	1.88	1.36	1.61	1.68	2.17	2.64	2.21	3.35	7.43	2.41	1.85	1.96	3.59	4.93	2.75	2.18	2.78	2.89	6.7	4.06	4.71	2.95
VIT_17s0000g01050	4.5	3.24	2.9	9.96	3.84	2.9	1.42	1.3	1.84	1.92	3.02	2.08	4.43	5.29	4.94	3.97	4.47	4.28	6.7	3.07	5.3	6.42	5.61	4.66	5.67	6.3	6.76	5.02	5.94	5.48	3.3	3.74	3.55	6.28	8.7	18.34	3.54	2.61	4.45	5.25	6.05	4.21	4.78	4.7	3.76	6.05	2.77	3.69	4.18
VIT_17s0000g01820	0.05	0.36	0.09	0.13	0.05	0.07	0.04	0	0.07	0.18	0.04	0.04	0.1	0.14	0.06	0.05	0.02	0	0.03	0	0	0.08	0.18	0.14	0.06	0.17	0.07	0	0	0	0.05	0	0	0.07	0.33	7.11	0.03	0	0	0.18	0	0.39	1.55	1.77	0	0.02	0	0	2.99
VIT_17s0000g02680	3.54	3.95	3.39	4.35	4.14	3.83	5.46	4.84	5.28	4.91	5.73	5.09	2.83	3.19	3.45	2.42	2.97	2.17	2.26	3.94	1.49	2.78	2.92	2.91	4.18	2.33	23.82	0.81	1.36	1.62	0.65	1.63	0.8	1.46	11.8	20.14	0.59	0.61	0.38	0.6	0.44	0.72	2.73	12.19	0.39	0.38	0.4	0.28	0.88
VIT_17s0000g09000	0	0	0	187.31	1.95	0.5	1.47	2.31	0.6	0	0.14	0.16	0.21	16.78	2.83	0.08	0.34	25.94	0	0.3	0	0.85	0	0	74.08	52.64	145.79	0	0	0	0	0	0	0.9	40.41	94.77	0	0.13	0	0.41	0	2.58	9.63	37	0	0	0	0	3.37
VIT_17s0119g00150	4.8	1.81	19.75	1.47	0.49	0.27	13.47	4.46	25.18	0	0.46	0.82	0.38	0.17	0.25	0.38	1.04	0.55	0.88	0.33	0.25	0	0.32	0.44	1.21	0.07	0.41	0	0.37	0.47	0.09	3.77	0.1	0.16	0.23	14.29	0.23	0	0	0.21	0.24	0.23	0	0	0.68	0	0.11	0.15	0
VIT_18s0001g00140	0.43	0.76	0.2	1.49	0.62	0.39	0.94	0.53	0.6	0	0.36	0.4	0	0.7	0.53	0.33	0.27	0.78	3.51	0.39	0.56	2.73	1.1	0.2	2.3	3.03	4.14	3.54	0.55	1.83	5.37	3.97	8.49	2.99	8.8	24.09	15.5	6.85	5.24	3.39	9.01	6.41	4.32	8.89	8.57	2.77	6.17	4.58	5.37
VIT_18s0001g01570	0	0	0	1.28	0.06	0.12	0.4	0.1	0.15	0	0	0.13	0.1	0.99	0.12	0.31	0.13	0.25	0	0	0.18	0.49	0.64	0.46	4.13	1.47	4.66	0.21	0.63	0.23	0.71	0.88	0.72	1.18	22.69	95.83	0.74	0.11	0.1	1.22	0.35	2.03	8.42	27.12	0.54	0.28	0.23	0.31	16.93
VIT_18s0001g06750	0.23	0.52	0.59	28.04	0.54	0.37	0.95	1.33	1.03	0.31	0.22	0.31	0.06	3.39	0.34	0.13	0.21	8.16	0.08	0.42	0.04	0.16	0	0.04	8.94	12.24	29.74	0.2	0.04	0.28	0.31	0.21	0.17	0.24	4.58	9.81	0.45	0.33	0.44	0.2	0.25	0.41	1.08	2.61	0.32	0.44	0.43	0.31	1.18
VIT_18s0001g07700	1.51	1.48	1.36	11.65	2.84	2.13	1.84	2.39	2.3	1.98	2.09	2.12	1.78	3.14	1.91	1.6	1.56	4.61	1.15	1.71	0.73	1.56	1.5	1.53	7.16	7.21	18	1.74	1.13	1.51	2.36	2.11	2.1	2.27	5.8	8.6	2.3	2.27	2.11	1.65	1.92	2.75	2.14	4.04	1.69	1.3	2.14	2.51	3.8
VIT_18s0001g09010	1.56	1.46	0.81	12.74	1.18	1.11	1.04	1.45	0.94	0.26	0.16	0.35	0.97	2.88	1.95	1.09	1.25	6.93	0.77	0.5	1.06	1.91	2.09	1.85	19.09	11.36	32.01	0.54	1.39	1.23	0.65	1.25	0.79	1.74	7.69	12.87	0.87	1.02	1.31	0.97	1.08	1.11	1.92	4.95	0.76	0.98	0.85	0.81	1.21
VIT_18s0001g09900	0	0.11	0.23	4.68	0.48	0.68	11.36	12.81	9.7	0.42	0.77	0.43	0.38	0.55	0.32	0.99	1.08	2.29	0.53	0	0.45	0.8	0.65	0.12	5.46	2.2	11.73	1.46	0.59	1.47	2.48	1.44	2.94	1.35	3.18	7.02	6.85	4.28	2.68	0.89	2.21	2.4	3.75	7.47	3.46	2.91	4.56	5.35	3.65
VIT_18s0089g01230	3.32	3.82	5.24	38.27	1.4	1.15	1	1.3	1.97	0.98	1.13	0.73	0.24	3.09	0.92	0.33	0.49	8.17	0.33	0.62	0.24	0.39	0.12	0.26	13.34	18.54	24.32	0	0.14	0.12	0.14	0.22	0.11	0.2	1.12	17.51	0.04	0	0.05	0.1	0	0.08	0.24	0.13	0.02	0	0.08	0.06	0.2
VIT_19s0085g01170	0	0.66	1.07	6.3	0.37	0.67	0.56	0.49	1.3	0	0	0	0.27	2	0.3	0.25	0	1.48	0	1.4	0	0	0	0	7.75	6.63	17.34	0.56	0	0	0.36	0.36	0.7	0.53	32.33	88.17	2.23	1.22	1.12	0.67	1.09	0.86	7.05	26.75	0.53	1.15	0.93	0.35	7.01
[truncated: 68 more columns]
