# Supplementary material for: Dynamic Network Biomarker Analysis Reveals the Critical Phase Transition of Fruit Ripening in Grapevine
Source: Genes (Basel). 2022 Oct 13;13(10):1851. doi: 10.3390/genes13101851 (PMC9601426; doi:10.3390/genes13101851)
Supplement: Supplementary file 1 [file genes-13-01851-s001.zip › Supplementary Table S2.xls]

## Sheet: Supplementary Table S2
Table S2. The GO enrichment of DNB genes.
Function Category	GO ID	Term	Number	pval
GO_BP	GO:0048316	seed development	6	6.71e-07
GO_BP	GO:0010154	fruit development	6	1.01e-06
GO_BP	GO:0019915	lipid storage	3	3.87e-06
GO_BP	GO:0010876	lipid localization	5	5.65e-06
GO_BP	GO:0048608	reproductive structure development	6	3.26e-05
GO_BP	GO:0061458	reproductive system development	6	3.61e-05
GO_BP	GO:0009793	embryo development ending in seed dormancy	4	6.42e-05
GO_BP	GO:0009790	embryo development	4	7.24e-05
GO_BP	GO:0003006	developmental process involved in reproduction	6	7.78e-05
GO_BP	GO:0009791	post-embryonic development	6	0.000107
GO_BP	GO:0097305	response to alcohol	4	0.000158
GO_BP	GO:0009737	response to abscisic acid	4	0.000158
GO_BP	GO:1901700	response to oxygen-containing compound	6	0.00023
GO_BP	GO:0022414	reproductive process	7	0.000237
GO_BP	GO:0000003	reproduction	7	0.000253
GO_BP	GO:0051235	maintenance of location	3	0.000274
GO_BP	GO:0009266	response to temperature stimulus	4	0.000333
GO_BP	GO:0048731	system development	6	0.00044
GO_BP	GO:0033993	response to lipid	4	0.000877
GO_BP	GO:0007275	multicellular organism development	6	0.00201
GO_BP	GO:0006097	glyoxylate cycle	1	0.00448
GO_BP	GO:0046487	glyoxylate metabolic process	1	0.00448
GO_BP	GO:0048856	anatomical structure development	6	0.00511
GO_BP	GO:0009409	response to cold	2	0.00533
GO_BP	GO:0042542	response to hydrogen peroxide	2	0.00554
GO_BP	GO:0051259	protein complex oligomerization	2	0.00645
GO_BP	GO:0010035	response to inorganic substance	3	0.00652
GO_BP	GO:0140042	lipid droplet formation	1	0.00671
GO_BP	GO:0032501	multicellular organismal process	6	0.00672
GO_BP	GO:0034641	cellular nitrogen compound metabolic process	1	0.0077
GO_BP	GO:0010344	seed oilbody biogenesis	1	0.00893
GO_BP	GO:0042221	response to chemical	7	0.00931
GO_BP	GO:0009058	biosynthetic process	1	0.0104
GO_BP	GO:0032502	developmental process	6	0.0107
GO_BP	GO:0006624	vacuolar protein processing	1	0.0112
GO_BP	GO:0050826	response to freezing	1	0.0112
GO_BP	GO:0000302	response to reactive oxygen species	2	0.0145
GO_BP	GO:1901576	organic substance biosynthetic process	1	0.015
GO_BP	GO:0034389	lipid droplet organization	1	0.0156
GO_BP	GO:0048280	vesicle fusion with Golgi apparatus	1	0.0156
GO_BP	GO:0009631	cold acclimation	1	0.0178
GO_BP	GO:0044249	cellular biosynthetic process	1	0.0186
GO_BP	GO:0009628	response to abiotic stimulus	4	0.02
GO_BP	GO:0006869	lipid transport	2	0.0207
GO_BP	GO:0009408	response to heat	2	0.0215
GO_BP	GO:0006807	nitrogen compound metabolic process	8	0.0215
GO_BP	GO:0009651	response to salt stress	2	0.0219
GO_BP	GO:0006000	fructose metabolic process	1	0.0222
GO_BP	GO:0051336	regulation of hydrolase activity	2	0.0239
GO_BP	GO:0022611	dormancy process	1	0.0244
GO_BP	GO:0010162	seed dormancy process	1	0.0244
GO_BP	GO:0009725	response to hormone	4	0.0245
GO_BP	GO:0009719	response to endogenous stimulus	4	0.025
GO_BP	GO:0043412	macromolecule modification	2	0.025
GO_BP	GO:0046483	heterocycle metabolic process	1	0.0274
GO_BP	GO:0044237	cellular metabolic process	11	0.0283
GO_BP	GO:0006970	response to osmotic stress	2	0.0287
GO_BP	GO:0008152	metabolic process	14	0.0311
GO_BP	GO:0044036	cell wall macromolecule metabolic process	2	0.0362
GO_BP	GO:0033036	macromolecule localization	5	0.0377
GO_BP	GO:0010431	seed maturation	1	0.0396
GO_BP	GO:0065007	biological regulation	4	0.0399
GO_BP	GO:0006139	nucleobase-containing compound metabolic process	1	0.0414
GO_BP	GO:0036211	protein modification process	2	0.046
GO_BP	GO:0006464	cellular protein modification process	2	0.046
GO_BP	GO:0043086	negative regulation of catalytic activity	2	0.046
GO_BP	GO:0044092	negative regulation of molecular function	2	0.0466
GO_MF	GO:0004474	malate synthase activity	1	0.00224
GO_MF	GO:0008379	thioredoxin peroxidase activity	1	0.0287
GO_MF	GO:0008865	fructokinase activity	1	0.0287
GO_MF	GO:0004396	hexokinase activity	1	0.0287
GO_MF	GO:0051920	peroxiredoxin activity	1	0.0331
GO_MF	GO:0046912	acyltransferase, acyl groups converted into alkyl on transfer	1	0.0396
GO_MF	GO:0004032	alditol:NADP+ 1-oxidoreductase activity	1	0.046
GO_MF	GO:0008106	alcohol dehydrogenase (NADP+) activity	1	0.046
GO_MF	GO:0004197	cysteine-type endopeptidase activity	3	0.000529
GO_MF	GO:0043621	protein self-association	2	0.00844
GO_MF	GO:0008234	cysteine-type peptidase activity	3	0.00662
GO_MF	GO:0051082	unfolded protein binding	2	0.0402
GO_MF	GO:0004857	enzyme inhibitor activity	2	0.0428
GO_MF	GO:0008289	lipid binding	3	0.0242
GO_MF	GO:0004175	endopeptidase activity	4	0.0119
GO_MF	GO:0003674	molecular_function	27	0.00698
GO_MF	GO:0005488	binding	11	0.000765
GO_MF	GO:0016740	transferase activity	4	0.038
GO_MF	GO:0043167	ion binding	6	0.00602
GO_MF	GO:0097367	carbohydrate derivative binding	2	0.0197
GO_MF	GO:0043168	anion binding	2	0.00944
GO_MF	GO:0036094	small molecule binding	2	0.00735
GO_MF	GO:0005524	ATP binding	1	0.0196
GO_MF	GO:0035639	purine ribonucleoside triphosphate binding	1	0.0111
GO_MF	GO:0032559	adenyl ribonucleotide binding	1	0.00922
GO_MF	GO:0030554	adenyl nucleotide binding	1	0.00903
GO_MF	GO:0032555	purine ribonucleotide binding	1	0.00516
GO_MF	GO:0017076	purine nucleotide binding	1	0.005
GO_MF	GO:0032553	ribonucleotide binding	1	0.00471
GO_MF	GO:0000166	nucleotide binding	1	0.00231
GO_MF	GO:1901265	nucleoside phosphate binding	1	0.00231
GO_MF	GO:1901363	heterocyclic compound binding	2	3.14e-06
GO_MF	GO:0097159	organic cyclic compound binding	2	3.04e-06
GO_CC	GO:0097159	organic cyclic compound binding	2	3.04e-06
GO_CC	GO:1901363	heterocyclic compound binding	2	3.14e-06
GO_CC	GO:0004197	cysteine-type endopeptidase activity	3	0.000529
GO_CC	GO:0005488	binding	11	0.000765
GO_CC	GO:0004474	malate synthase activity	1	0.00224
GO_CC	GO:0000166	nucleotide binding	1	0.00231
GO_CC	GO:1901265	nucleoside phosphate binding	1	0.00231
GO_CC	GO:0032553	ribonucleotide binding	1	0.00471
GO_CC	GO:0017076	purine nucleotide binding	1	0.005
GO_CC	GO:0032555	purine ribonucleotide binding	1	0.00516
GO_CC	GO:0012511	monolayer-surrounded lipid storage body	2	0.000229
GO_CC	GO:0032991	protein-containing complex	1	0.00381
GO_CC	GO:0009514	glyoxysome	1	0.00541
GO_CC	GO:0005764	lysosome	2	0.00595
GO_CC	GO:0000323	lytic vacuole	2	0.00679
GO_CC	GO:0005576	extracellular region	6	0.0115
GO_CC	GO:0005811	lipid droplet	2	0.0149
GO_CC	GO:0005634	nucleus	4	0.0153
GO_CC	GO:0031359	integral component of chloroplast outer membrane	1	0.0215
GO_CC	GO:0031358	intrinsic component of chloroplast outer membrane	1	0.0215
