# Supplementary material for: Dynamic Network Biomarker Analysis Reveals the Critical Phase Transition of Fruit Ripening in Grapevine
Source: Genes (Basel). 2022 Oct 13;13(10):1851. doi: 10.3390/genes13101851 (PMC9601426; doi:10.3390/genes13101851)
Supplement: Supplementary file 1 [file genes-13-01851-s001.zip › Supplementary Table S3.xls]

## Sheet: t4_t2fc2
Table S3. The differential expressed genes between time point 4 and time point 2.
Genes	C1_Mean	C2_Mean	FoldChange	log2FoldChange	FDR
VIT_04s0079g00690	452.985	0.347315	966.676	9.91689	0
VIT_02s0025g04330	3622.66	5.87586	604.072	9.23858	0
VIT_05s0094g00340	6097.03	11.6172	519.408	9.02072	0
VIT_05s0094g00330	325.886	0.634228	431.432	8.75299	0
VIT_15s0021g02700	598.391	2.00732	281.159	8.13524	0
VIT_05s0049g00760	13389.9	68.1875	196.021	7.61487	0
VIT_05s0094g00350	585.702	2.87715	195.368	7.61005	0
VIT_12s0034g01970	282.609	1.40443	185.294	7.53367	0
VIT_06s0004g02560	16836.3	93.0024	180.796	7.49822	0
VIT_12s0059g00490	411.159	2.21839	175.775	7.45759	0
VIT_05s0049g00510	1738.08	10.6767	160.973	7.33067	0
VIT_11s0016g04920	1539.86	10.0742	151.043	7.23882	0
VIT_05s0049g00520	40709.3	298.742	136.214	7.08974	0
VIT_18s0001g11930	350.774	2.62618	127.71	6.99673	0
VIT_14s0081g00030	1038.73	9.75498	105.185	6.71679	0
VIT_02s0033g00450	50.8923	0.372478	103.29	6.69056	0
VIT_00s0323g00070	191.128	1.90253	94.4937	6.56215	0
VIT_01s0011g03670	206.496	2.10481	92.8109	6.53622	0
VIT_08s0056g01240	776.16	8.66782	88.3219	6.4647	0
VIT_17s0000g09800	429.841	4.78004	87.7213	6.45486	0
VIT_19s0177g00230	69.3416	0.706859	83.8652	6.39	0
VIT_17s0000g09810	528.959	6.68716	77.7081	6.27999	0
VIT_00s0274g00090	215.854	2.80243	73.8668	6.20685	0
VIT_00s0274g00080	28.7579	0.342495	62.2525	5.96006	0
VIT_03s0063g01220	25.4655	0.330244	56.6514	5.82404	0
VIT_00s0230g00090	43.416	0.738365	50.6381	5.66215	2.59e-11
VIT_00s0271g00110	51.7948	0.966406	47.7252	5.57668	0
VIT_02s0025g04300	550.207	11.446	47.5756	5.57215	0
VIT_16s0022g00960	7589.23	161.952	46.8266	5.54926	0
VIT_00s0279g00100	29.7264	0.5486	44.5482	5.47729	8.06e-11
VIT_14s0068g02190	13.2323	0.193425	42.4149	5.4065	0
VIT_08s0007g06040	584.107	13.8113	41.932	5.38998	0
VIT_19s0090g01350	1161.84	28.6186	40.4299	5.33735	1.22e-12
VIT_10s0116g01340	13.9513	0.253164	37.5699	5.23151	1.83e-09
VIT_14s0108g00520	9.95676	0.148406	37.3518	5.22311	1.25e-07
VIT_06s0004g06770	18.0999	0.386751	35.8573	5.16419	0
VIT_12s0034g01950	20.0718	0.446038	35.5859	5.15323	1.27e-12
VIT_12s0028g00670	12.8796	0.253482	34.6794	5.11601	0
VIT_08s0040g01200	40.3106	1.05255	34.4407	5.10604	0
VIT_15s0045g00040	20.3427	0.486905	33.6407	5.07214	0
VIT_17s0000g01930	312.872	9.4459	32.7149	5.03188	0
VIT_05s0077g01980	37.6804	1.04636	32.371	5.01663	0
VIT_02s0025g03730	35.3077	1.01023	31.3076	4.96844	0
VIT_16s0050g00910	129.277	4.10632	30.6072	4.9358	0
VIT_19s0090g01370	9202.1	309.027	29.7664	4.89561	0
VIT_18s0001g08710	35.7481	1.10318	29.291	4.87239	0
VIT_02s0012g00500	195.635	6.77148	28.3997	4.8278	0
VIT_04s0023g03230	68.5079	2.37188	27.5256	4.7827	0
VIT_02s0012g02810	33.4643	1.09939	27.5112	4.78195	0
VIT_09s0002g00580	4.23614	0.0385004	27.2498	4.76817	1.21e-05
VIT_16s0098g00790	371.572	13.6464	26.9972	4.75474	0
VIT_02s0025g04290	22.6164	0.763585	25.6926	4.68328	3.33e-16
VIT_01s0011g05110	5457.52	218.588	24.9538	4.64119	0
VIT_08s0007g03560	6.40722	0.143055	24.6861	4.62563	5.37e-05
VIT_18s0001g02770	7.31451	0.181871	24.5182	4.61578	6.66e-15
VIT_15s0021g00540	15.7453	0.529112	24.3908	4.60826	0
VIT_18s0001g14800	4.5278	0.0696615	24.3322	4.60479	1.23e-06
VIT_14s0128g00570	8.50198	0.237317	24.0388	4.58729	2.17e-08
VIT_04s0044g01230	218.274	9.35515	23.0459	4.52644	0
VIT_16s0098g00800	57.7383	2.41385	22.822	4.51235	0
VIT_11s0016g02380	14.9015	0.554923	22.2123	4.47329	0
VIT_01s0010g03510	62.3703	2.72326	21.968	4.45733	0
VIT_06s0004g07790	17.6855	0.696476	21.7719	4.44439	0
VIT_01s0137g00240	184.123	8.44949	21.4965	4.42603	0
VIT_07s0005g00390	56.4082	2.54434	21.2059	4.40639	0
VIT_14s0068g01400	13.3132	0.517797	21.0176	4.39353	5.01e-09
VIT_05s0051g00590	717.479	35.2507	20.2872	4.3425	0
VIT_14s0108g00450	98.6683	4.78366	20.1403	4.33202	0
VIT_13s0019g00330	555.585	27.7506	19.9378	4.31743	0
VIT_01s0010g02030	13838.6	698.421	19.8109	4.30822	0
VIT_03s0017g00870	20.9641	0.961684	19.4679	4.28302	0
VIT_01s0026g01020	49.1937	2.41626	19.4332	4.28045	0
VIT_02s0033g01330	1120.78	58.8396	19.0109	4.24876	0
VIT_17s0053g00990	376.052	20.3779	18.3506	4.19775	0
VIT_18s0001g06060	19.108	0.941118	18.0978	4.17774	0
VIT_16s0098g00860	9.99075	0.444315	17.8747	4.15985	1.12e-07
VIT_18s0001g02790	34.6944	1.83593	17.7873	4.15278	0
VIT_16s0050g02680	13.9391	0.679141	17.5635	4.13451	1.33e-15
VIT_15s0048g00740	13.2466	0.644172	17.4613	4.12609	0
VIT_12s0034g01160	25.9573	1.38429	17.3199	4.11436	0
VIT_15s0046g01360	16.1328	0.862455	16.5208	4.04621	1.39e-12
VIT_10s0116g00370	21.0824	1.16455	16.4887	4.04341	0
VIT_12s0035g02080	87.2309	5.2837	16.1611	4.01445	0
VIT_01s0011g05140	224.161	13.8246	16.0821	4.00739	0
VIT_02s0012g02220	128.766	8.39972	15.1256	3.91892	0
VIT_02s0025g04730	98.1621	6.54906	14.7341	3.88109	0
VIT_06s0004g03910	78.0978	5.20165	14.6944	3.8772	0
VIT_19s0090g01360	4567.32	319.203	14.3035	3.83829	0
VIT_14s0006g01580	141.885	9.81765	14.2877	3.8367	0
VIT_15s0046g01610	7.63305	0.449179	13.5902	3.7645	1.45e-07
VIT_18s0041g00740	29.1865	2.04395	13.5348	3.75861	0
VIT_03s0038g03130	282.185	20.9292	13.4109	3.74533	0
VIT_05s0020g00840	24.8269	1.79768	13.0001	3.70045	0
VIT_03s0063g01960	58.3261	4.42868	12.8453	3.68317	0
VIT_11s0052g00630	102.904	7.92561	12.803	3.67841	0
VIT_04s0069g00860	33.6576	2.52492	12.7645	3.67406	0
VIT_02s0025g04310	269.391	21.0276	12.7435	3.67169	0
VIT_08s0040g02500	8.14367	0.529496	12.6978	3.66651	7.1e-11
VIT_04s0008g06000	247.672	19.4928	12.6334	3.65917	0
VIT_01s0127g00680	87.3266	6.84591	12.5512	3.64975	0
VIT_03s0038g03570	528.149	42.1105	12.5088	3.64487	0
VIT_01s0011g04820	21.928	1.6495	12.4509	3.63818	0
VIT_14s0108g01070	15.2065	1.10982	12.4493	3.63799	0
VIT_01s0010g02460	167.446	13.3817	12.4095	3.63337	0
VIT_15s0048g02870	144.1	11.5122	12.397	3.63192	0
VIT_15s0046g01590	39.9042	3.14898	12.2388	3.61339	0
VIT_05s0020g05040	8.70638	0.620565	11.8977	3.57261	4.23e-10
VIT_18s0001g05300	6.67417	0.455515	11.7789	3.55814	1.6e-08
VIT_17s0000g03200	63.1313	5.26132	11.751	3.55472	0
VIT_01s0026g02620	171.027	14.5222	11.6876	3.54691	0
VIT_19s0015g01300	76.0873	6.50155	11.5068	3.52441	0
VIT_05s0020g04570	40.4487	3.41787	11.4628	3.51889	5.44e-15
VIT_06s0009g03000	4.36464	0.27103	11.4312	3.5149	8.99e-05
VIT_13s0158g00130	7.70147	0.565341	11.3911	3.50984	0.000135824
VIT_03s0038g01380	253.656	22.4939	11.2215	3.48819	0
VIT_00s0216g00060	23.0159	1.98071	11.0067	3.46031	0
VIT_02s0025g01610	88.2536	7.9802	10.9083	3.44736	0
VIT_14s0171g00360	45.1988	4.05323	10.8561	3.44043	0
VIT_00s2342g00020	60.1422	5.48953	10.7404	3.42497	6.71e-09
VIT_15s0021g01280	14.2378	1.21765	10.7233	3.42268	3.3e-10
VIT_01s0137g00430	83.8551	7.71693	10.7136	3.42137	0
VIT_14s0060g00790	36.1529	3.2977	10.6093	3.40726	1.37e-14
VIT_12s0034g01930	4.44308	0.321209	10.3124	3.36631	2.17e-07
VIT_16s0098g01150	64.777	6.18116	10.2971	3.36417	0
VIT_14s0060g01980	62.5814	6.02641	10.1992	3.35038	0
VIT_19s0014g01780	30.4589	2.88752	10.1632	3.34528	0
VIT_14s0066g01600	102.504	10.0392	10.1003	3.33632	0
VIT_06s0061g01470	9.21875	0.827076	9.84743	3.29975	1.25e-06
VIT_02s0025g04280	29.2142	2.86925	9.80906	3.29411	3.06e-13
VIT_12s0057g00700	60.8465	6.10857	9.78621	3.29075	0
VIT_08s0058g00440	45.8155	4.59079	9.7485	3.28518	0
VIT_02s0087g00930	13.1872	1.25009	9.70367	3.27853	4.43e-13
VIT_06s0004g00070	56.9179	5.86613	9.52635	3.25192	0
VIT_08s0007g06430	9.21645	0.865903	9.45784	3.24151	0.000210848
VIT_17s0000g00430	945.214	100.106	9.43191	3.23755	0
VIT_12s0059g00590	8018.39	855.398	9.37268	3.22846	0
VIT_08s0040g02610	35.7678	3.7508	9.26841	3.21232	0
VIT_15s0046g01920	17.7536	1.81193	9.24564	3.20877	0
VIT_08s0007g00440	78.5885	8.42247	9.21243	3.20358	0
VIT_19s0014g04790	39.6353	4.19483	9.21096	3.20335	0
VIT_00s0324g00070	50.1336	5.34368	9.19564	3.20095	0
VIT_10s0003g04950	41.2341	4.40327	9.13998	3.19219	0
VIT_02s0012g01040	55.8613	6.1095	8.98467	3.16747	0
VIT_08s0040g01820	530.157	59.0912	8.95551	3.16278	2.18e-08
VIT_04s0023g03540	18.3615	1.94957	8.92468	3.1578	0
VIT_08s0040g01950	198.236	22.1462	8.90791	3.15509	0
VIT_00s0187g00160	4529.38	510.249	8.87492	3.14973	0
VIT_05s0102g00450	100.804	11.3553	8.79391	3.1365	1.59e-10
VIT_00s0230g00080	2.60727	0.194256	8.64417	3.11173	0.000303311
VIT_07s0005g00660	3447.91	399.127	8.6363	3.11041	0
VIT_17s0000g03280	4148.63	483.601	8.57671	3.10042	0
VIT_08s0058g00410	30.2524	3.43745	8.53469	3.09334	0
VIT_17s0000g05580	342.409	40.1065	8.51475	3.08996	0
VIT_09s0070g00480	58.6885	6.81236	8.48166	3.08435	0
VIT_05s0077g01460	35.5083	4.09211	8.45605	3.07998	0
VIT_05s0049g02240	24.5561	2.80068	8.44514	3.07812	3.76e-10
VIT_08s0007g08010	335.893	39.7974	8.41745	3.07338	0
VIT_05s0136g00260	396.528	47.1077	8.3984	3.07011	8.18e-13
VIT_08s0007g08310	567.58	67.5655	8.38717	3.06818	0
VIT_17s0000g01080	182.673	21.7464	8.35905	3.06334	0
VIT_08s0007g04780	885.833	106.058	8.34391	3.06072	0
VIT_17s0000g01160	57.2092	6.78794	8.29755	3.05269	0
VIT_07s0031g01930	9.94044	1.09843	8.24852	3.04414	1.09e-05
VIT_06s0061g01110	49.8907	5.95746	8.22719	3.0404	0
VIT_05s0062g01190	60.5823	7.30972	8.16884	3.03013	0
VIT_12s0035g01050	11.6041	1.31597	8.15753	3.02813	1.91e-08
VIT_04s0023g01110	481.561	59.5659	8.0701	3.01259	0
VIT_18s0001g12840	14.3062	1.70956	7.87978	2.97816	1.34e-12
VIT_09s0002g06420	104.63	13.3111	7.79837	2.96317	0
VIT_03s0091g00670	11.4049	1.35902	7.78579	2.96084	2.9e-14
VIT_04s0023g02730	9.03955	1.06905	7.69531	2.94398	0.000292971
VIT_00s0524g00010	161.403	20.9012	7.68338	2.94174	2.16e-07
VIT_19s0090g00960	250.619	33.3722	7.48622	2.90424	0
VIT_17s0000g06200	172.088	23.2367	7.37258	2.88217	1.79e-12
VIT_18s0122g00850	510.251	69.8437	7.29467	2.86684	0
VIT_13s0067g03070	37.7923	5.11747	7.23698	2.85539	0
VIT_00s0524g00040	126.177	17.5558	7.14471	2.83688	1.14e-08
VIT_11s0016g05530	377.427	53.2772	7.07038	2.82179	0
VIT_19s0027g00230	16.693	2.25705	7.06946	2.8216	8.88e-16
VIT_17s0000g08080	11.4897	1.53353	7.01603	2.81066	3.9e-07
VIT_16s0100g00400	65.282	9.21242	7.00713	2.80882	2.31e-13
VIT_18s0001g03470	4.32373	0.514936	6.98541	2.80434	0.000909347
VIT_00s2342g00010	114.269	16.3892	6.92831	2.7925	0
VIT_13s0106g00250	26.7796	3.76828	6.91598	2.78993	0
VIT_16s0022g01770	970.052	140.885	6.88036	2.78248	0
VIT_01s0010g03490	9.10179	1.22755	6.83729	2.77342	3.79e-08
VIT_00s0322g00030	201.956	29.5689	6.80619	2.76685	0
VIT_19s0014g03700	189.412	28.1539	6.70314	2.74484	0
VIT_09s0002g05150	301.261	44.8981	6.69448	2.74297	9.37e-11
VIT_14s0060g01490	137.207	20.4811	6.66562	2.73674	0
VIT_03s0063g00710	11.8116	1.68156	6.6185	2.7265	9.4e-07
VIT_10s0003g01460	18.0319	2.62506	6.60969	2.72458	2.43e-12
VIT_11s0118g00200	362.585	54.8221	6.60144	2.72278	0
VIT_10s0071g00330	8.2662	1.15181	6.58773	2.71978	7.91e-09
VIT_14s0171g00400	106.3	16.0495	6.58107	2.71832	0
VIT_18s0001g08200	16.1709	2.35543	6.57786	2.71762	4.12e-13
VIT_02s0025g00500	42.237	6.31828	6.57771	2.71759	0
VIT_19s0090g00240	8.5455	1.20243	6.54681	2.71079	0.03127
VIT_05s0020g04110	758.012	116.09	6.52374	2.7057	0
VIT_02s0025g04880	285.308	43.6866	6.51546	2.70387	0
VIT_17s0000g02140	119.108	18.2502	6.48988	2.69819	0
VIT_19s0015g01290	14.2445	2.09892	6.47017	2.6938	4.29e-10
VIT_04s0023g03550	29.4482	4.49931	6.39936	2.67793	0
VIT_16s0100g00570	18.0574	2.72355	6.38986	2.67578	0
VIT_02s0025g00430	5.26328	0.723458	6.37341	2.67206	0.00299235
VIT_14s0060g00760	8.78218	1.27572	6.37278	2.67192	6.53e-05
VIT_17s0000g02150	20.2246	3.10306	6.30987	2.65761	0
VIT_01s0010g00240	91.7881	14.4896	6.29044	2.65316	1.11e-16
VIT_14s0068g01360	8.26846	1.21284	6.2881	2.65262	7.6e-07
VIT_00s1389g00010	5.10641	0.711132	6.27934	2.65061	1.92e-05
VIT_03s0063g00730	9.41357	1.40264	6.25632	2.64531	0.00558009
VIT_14s0066g01140	3.08381	0.39423	6.21599	2.63598	0.00468566
VIT_17s0000g00820	103.652	16.6078	6.20314	2.633	0
VIT_14s0108g00800	8.36418	1.24806	6.19624	2.63139	3.32e-06
VIT_10s0071g00890	65.0087	10.4226	6.17698	2.6269	0
VIT_03s0063g01310	30.2938	4.81692	6.159	2.6227	3e-15
VIT_19s0090g01340	1921.4	312.577	6.14497	2.61941	0.000130394
VIT_01s0010g03470	4.33511	0.604158	6.14211	2.61873	0.00174129
VIT_11s0016g05770	196.297	31.9766	6.11933	2.61337	0
VIT_09s0018g01370	22.3029	3.54788	6.11135	2.61149	0
VIT_10s0071g00320	32.661	5.24335	6.11069	2.61134	5.67e-10
VIT_18s0001g08490	13.961	2.18677	6.1011	2.60907	7.33e-09
VIT_05s0020g02810	36.5004	5.91937	6.06244	2.5999	0
VIT_08s0040g01170	179.237	29.5709	6.04058	2.59469	0
VIT_00s0524g00030	218.398	36.2077	6.01499	2.58856	0
VIT_02s0033g01120	1892.65	314.911	6.00818	2.58693	0
VIT_11s0016g00500	6.8973	1.04822	6.0008	2.58516	1.51e-05
VIT_02s0025g03600	858.055	144.037	5.953	2.57362	0
VIT_04s0008g01610	5.32621	0.79472	5.94634	2.572	0.00513081
VIT_02s0025g04890	35.5777	5.92695	5.90227	2.56127	0
VIT_13s0067g00660	89.4483	15.0837	5.89078	2.55846	0
VIT_18s0122g01340	81.1794	13.7416	5.86458	2.55203	0
VIT_01s0150g00380	9.05342	1.48873	5.69815	2.51049	1.5e-05
VIT_08s0056g01600	4226.1	742.516	5.69083	2.50864	0
VIT_03s0091g00260	26.4353	4.55568	5.67804	2.50539	0
VIT_09s0018g01390	17.9798	3.06886	5.67387	2.50433	2.04e-13
VIT_02s0025g00240	8.28933	1.36112	5.67323	2.50417	6.87e-10
VIT_08s0056g01610	13646	2416.47	5.64683	2.49744	1.76e-11
VIT_00s0304g00010	101.607	17.9419	5.63175	2.49358	0
VIT_07s0031g00190	86.5725	15.3219	5.6137	2.48895	2.24e-14
VIT_04s0023g00600	422.651	75.3302	5.60323	2.48626	0
VIT_17s0000g06630	13.7576	2.35903	5.59541	2.48424	1.07e-07
VIT_01s0011g04240	67.0525	11.8994	5.58816	2.48237	0
VIT_12s0059g00750	25.1414	4.40281	5.58391	2.48127	0
VIT_07s0005g01240	46.9785	8.36414	5.5506	2.47264	2.66e-15
VIT_04s0044g01300	11.3859	1.96385	5.51841	2.46425	4.59e-09
VIT_13s0067g00700	129.574	23.4355	5.50562	2.4609	0
VIT_13s0019g02660	88.8667	16.1529	5.46801	2.45102	0
VIT_12s0142g00160	157.112	28.7559	5.44488	2.4449	0
VIT_13s0067g00870	79.9843	14.6422	5.4259	2.43986	0
VIT_17s0000g07470	35.3011	6.41879	5.41612	2.43726	0
VIT_00s0220g00070	182.753	33.7024	5.40668	2.43474	0
VIT_15s0046g03600	38.4676	7.03557	5.3918	2.43077	7.77e-16
VIT_03s0038g01930	2067.83	388.589	5.32004	2.41144	5.42e-14
VIT_06s0009g03010	5.08368	0.860026	5.30354	2.40696	0.00156709
VIT_12s0059g01400	11.4872	2.07179	5.293	2.40408	0.000527217
VIT_13s0156g00100	185.975	35.0934	5.28459	2.40179	0
VIT_13s0084g00240	12.7504	2.34685	5.21494	2.38265	6.23e-12
VIT_08s0058g00400	10.3202	1.88404	5.20661	2.38034	4.01e-08
VIT_06s0004g00960	70.8417	13.5114	5.2053	2.37998	0
VIT_01s0026g00810	33.135	6.28396	5.19196	2.37628	0
VIT_04s0069g00790	43.5934	8.30504	5.18781	2.37513	0
VIT_17s0000g06650	24.3867	4.61636	5.17291	2.37098	0
VIT_02s0025g04720	167.145	32.2659	5.16458	2.36865	0
VIT_08s0007g08020	156.311	30.3072	5.14096	2.36204	0.0380472
VIT_11s0118g00420	33.9602	6.5363	5.11912	2.3559	0
VIT_19s0014g03390	43.1834	8.35282	5.11017	2.35337	1.21e-06
VIT_16s0100g00270	308.221	60.3955	5.09514	2.34912	0
VIT_01s0011g04250	52.9203	10.334	5.07312	2.34287	0
VIT_05s0020g02290	37.5466	7.32943	5.05553	2.33786	0
VIT_18s0001g12830	984.312	195.255	5.03866	2.33304	0
VIT_07s0141g00520	173.082	34.3582	5.02336	2.32865	0
VIT_08s0058g00430	18.6285	3.61704	5.01541	2.32637	7.2e-13
VIT_18s0001g10160	11.4907	2.21237	4.97568	2.31489	8.29e-12
VIT_02s0025g01450	103.286	20.7003	4.96631	2.31218	0
VIT_18s0001g10620	19.0993	3.77437	4.93372	2.30268	5.33e-13
VIT_04s0023g02150	60.5919	12.1901	4.93141	2.302	0
VIT_04s0023g03600	101.178	20.4421	4.92616	2.30046	0
VIT_05s0020g04010	13.5569	2.65837	4.92065	2.29885	2.12e-05
VIT_02s0012g00760	166.116	33.806	4.89981	2.29273	0
VIT_04s0210g00050	191.163	39.0508	4.88317	2.28782	0
VIT_09s0002g00330	113.871	23.2628	4.87476	2.28533	0
VIT_04s0023g02480	19.7321	3.96308	4.86072	2.28117	0.00180881
VIT_18s0001g01060	28.8421	5.84881	4.85133	2.27838	3.85e-09
VIT_06s0004g04110	25.1263	5.08661	4.84785	2.27734	0
VIT_00s1490g00010	14.9353	3.00422	4.81718	2.26819	0.00105291
VIT_08s0007g03690	84.3281	17.4246	4.81303	2.26695	0
VIT_06s0004g00590	75.5818	15.7478	4.77046	2.25413	0
VIT_13s0064g01260	1518.38	318.483	4.76611	2.25281	0
VIT_08s0007g08030	41.9068	8.6973	4.7658	2.25272	1.99e-13
VIT_02s0025g01320	782.924	169.206	4.62443	2.20928	0
VIT_11s0016g05780	52.6485	11.2908	4.624	2.20914	1.01e-14
VIT_01s0137g00520	5.46404	1.09243	4.60148	2.2021	0.000189215
VIT_04s0044g01110	1451.56	315.935	4.59311	2.19947	0
VIT_14s0171g00180	30.7917	6.62455	4.58247	2.19613	0
VIT_08s0007g05000	113.309	24.9144	4.53074	2.17975	0
VIT_14s0030g01880	19.5861	4.23306	4.52581	2.17817	2.04e-11
VIT_18s0001g01130	2499.12	554.651	4.50499	2.17152	0
VIT_14s0030g01740	167.782	37.2136	4.49723	2.16904	0
VIT_09s0002g08540	32.1331	7.07192	4.48394	2.16477	0
VIT_04s0008g01520	163.059	36.531	4.45212	2.15449	1.09e-08
VIT_14s0060g00420	18.6619	4.0984	4.45122	2.1542	6.51e-10
VIT_17s0000g00830	815.922	183.799	4.43694	2.14957	3.22e-15
VIT_05s0029g00140	34.7324	7.73455	4.43661	2.14946	1.94e-11
VIT_08s0105g00380	262.169	59.0265	4.43448	2.14876	0
VIT_04s0008g05770	53.817	12.1199	4.40625	2.13955	0
VIT_13s0064g00460	1373.75	312.014	4.40152	2.138	0
VIT_06s0061g00560	46.0432	10.3752	4.39805	2.13686	0
VIT_18s0001g00370	36.2138	8.19541	4.36888	2.12726	0
VIT_18s0001g09500	26.0057	5.86554	4.36401	2.12565	1.11e-16
VIT_12s0035g00380	124.476	28.5132	4.35129	2.12144	0
VIT_08s0007g04230	104.412	23.9753	4.33809	2.11706	0
VIT_07s0005g04130	52.2539	11.9869	4.32556	2.11289	0
VIT_03s0063g00370	93.1399	21.6045	4.29263	2.10186	0
VIT_18s0001g00140	8.21778	1.83632	4.25963	2.09073	4.5e-07
VIT_00s0187g00120	22.8423	5.27944	4.25187	2.0881	1.55e-15
VIT_13s0320g00070	15.0344	3.4481	4.2459	2.08607	1.3e-05
VIT_06s0004g01510	424.377	100.083	4.23633	2.08282	0
VIT_01s0026g00220	257.261	60.8553	4.221	2.07758	0
VIT_14s0083g01140	140.761	33.3798	4.20531	2.07221	3.85e-13
VIT_08s0007g07670	27.6849	6.50387	4.19699	2.06936	0
VIT_16s0039g02700	18.0071	4.21099	4.18441	2.06502	2.77e-08
VIT_03s0063g01870	336.742	80.4193	4.18253	2.06438	0
VIT_00s0374g00050	46.4498	11.0249	4.17816	2.06287	7.7e-05
VIT_00s2497g00010	8.71286	2.00285	4.15875	2.05615	0.00920469
VIT_05s0049g00040	36.9249	8.79616	4.15431	2.05461	0
VIT_08s0007g07330	202.308	48.7607	4.14117	2.05004	0.00035166
VIT_15s0046g00070	28.8184	6.87842	4.13436	2.04766	0.0102447
VIT_13s0101g00100	159.027	38.4017	4.13124	2.04658	0
VIT_13s0067g01980	587.537	142.185	4.12954	2.04598	0
VIT_03s0038g02110	16.7197	3.95928	4.12702	2.0451	8.23e-07
VIT_08s0040g01890	602.793	146.035	4.12511	2.04443	0
VIT_00s2364g00010	50.3128	12.1779	4.10057	2.03582	8.4e-06
VIT_11s0037g01230	68.6809	16.6706	4.09733	2.03468	0
VIT_02s0025g04920	95.1298	23.1352	4.09567	2.0341	0
VIT_05s0049g00050	50.6568	12.3254	4.07962	2.02844	0
VIT_14s0108g00810	3536.27	869.563	4.0663	2.02372	0
VIT_08s0040g01270	96.573	23.7233	4.05517	2.01976	0
VIT_01s0011g04620	58.5853	14.3801	4.04832	2.01732	0
VIT_08s0056g00430	11.0528	2.64249	4.04291	2.01539	1.77e-09
VIT_18s0001g07840	51.1807	12.5817	4.03854	2.01384	6.21e-14
VIT_00s0527g00030	3.53205	0.787589	4.01921	2.00691	0.0446567
VIT_02s0109g00230	150.121	37.3421	4.01037	2.00374	0
VIT_04s0044g00130	45.6694	11.3104	4.00558	2.00201	0
VIT_10s0071g00850	11.3872	2.76054	3.99335	1.9976	0.00148005
VIT_06s0004g01050	27.0325	6.7189	3.96968	1.98902	6.66e-16
VIT_13s0019g04280	2438.07	614.443	3.96735	1.98818	0
VIT_01s0010g00020	81.85	20.5788	3.95992	1.98547	1.81e-10
VIT_03s0063g00860	154.451	38.9855	3.95256	1.98279	0
VIT_11s0037g00470	36.5214	9.15322	3.95086	1.98217	0
VIT_19s0093g00550	112.022	28.2666	3.95038	1.98199	7.13e-10
VIT_13s0019g00840	461.508	116.793	3.94844	1.98128	0
VIT_02s0025g04850	66.9753	16.8804	3.94644	1.98055	0
VIT_18s0001g10630	9.56629	2.33827	3.93861	1.97769	5.26e-07
VIT_00s0125g00060	32.4079	8.1676	3.92439	1.97247	0.0421409
VIT_08s0007g02570	135.989	34.5622	3.92436	1.97246	0
VIT_14s0219g00040	24.2313	6.10471	3.91137	1.96767	0
VIT_02s0025g04860	69.7606	17.8006	3.89922	1.96319	0
VIT_13s0019g02210	99.2576	25.4442	3.88721	1.95873	0
VIT_18s0001g01570	5.22378	1.26003	3.86928	1.95207	0.0352729
VIT_01s0011g01780	16.403	4.18798	3.8345	1.93904	2.62e-05
VIT_18s0164g00100	14.6808	3.74105	3.83233	1.93822	1.16e-08
VIT_14s0219g00110	104.76	27.4753	3.80049	1.92618	1.18e-13
VIT_17s0000g10000	10.1832	2.59935	3.78741	1.92121	2.87e-07
VIT_18s0001g07350	3.60389	0.865989	3.77284	1.91565	0.00505683
VIT_14s0108g00830	131.707	34.908	3.76337	1.91202	0
VIT_17s0000g08800	11.4865	2.96375	3.76248	1.91168	4.07e-06
VIT_14s0006g02880	169.928	45.2056	3.75161	1.90751	0
VIT_05s0029g01140	38.2827	10.2166	3.71483	1.8933	0
VIT_01s0011g02310	17.7589	4.69269	3.71414	1.89303	8.82e-06
VIT_13s0019g04460	17.2519	4.55696	3.71353	1.89279	2.59e-10
VIT_03s0063g00810	59.5401	15.9524	3.71172	1.89209	0
VIT_19s0014g03290	186.255	50.2615	3.69921	1.88722	0
VIT_07s0031g01630	295.809	79.9715	3.69484	1.88551	3.57e-12
VIT_09s0002g05710	97.9093	26.4689	3.68671	1.88233	0
VIT_01s0011g04210	77.7343	21.2566	3.64186	1.86467	0
VIT_14s0006g02240	164.446	45.1485	3.63525	1.86205	0
VIT_05s0020g01490	235.23	64.6532	3.63339	1.86132	0
VIT_11s0016g03130	122.648	33.6879	3.63124	1.86046	0
VIT_06s0009g02230	1162.82	323.363	3.59504	1.84601	0
VIT_09s0002g05250	103.335	28.6833	3.59165	1.84465	0
VIT_09s0002g07110	70.2427	19.5318	3.58029	1.84008	0
VIT_12s0059g01060	304.763	85.4848	3.56147	1.83247	0
VIT_10s0003g01420	36.6634	10.2498	3.54682	1.82652	0
VIT_05s0062g00610	36.807	10.3179	3.53743	1.8227	1.46e-06
VIT_08s0007g05210	137.423	38.8315	3.53105	1.8201	0
VIT_02s0025g00820	38.3414	10.8084	3.51907	1.8152	0
VIT_17s0000g02430	32.7816	9.23392	3.51703	1.81436	0
VIT_08s0058g01480	29.4129	8.30221	3.50614	1.80988	1.1e-14
VIT_17s0000g00010	207.263	59.2659	3.49206	1.80408	0
VIT_12s0059g02510	41.0788	11.7015	3.48478	1.80107	1.99e-13
VIT_16s0050g00390	106.405	30.4758	3.48158	1.79974	0
VIT_18s0001g14790	58.352	16.7665	3.46244	1.79179	0
VIT_04s0023g00050	35.2038	10.1663	3.43374	1.77978	0
VIT_01s0010g01200	194.802	56.7043	3.43019	1.77829	1.18e-11
VIT_10s0116g01650	72.0827	20.9561	3.42564	1.77637	0.000482573
VIT_06s0009g02830	42.0392	12.1956	3.42296	1.77524	0.00172754
VIT_01s0137g00550	3.16887	0.844798	3.40535	1.7678	0.0153475
VIT_18s0001g00950	48.9165	14.2874	3.40333	1.76695	2.08e-14
VIT_12s0028g01120	140.253	41.3142	3.38778	1.76034	0
VIT_06s0009g00130	121.794	35.8782	3.38658	1.75983	0
VIT_07s0005g00750	571.664	168.957	3.38177	1.75778	0
VIT_04s0008g04710	56.7601	16.7123	3.37903	1.75661	3.13e-14
VIT_07s0141g00580	53.7411	15.8358	3.37545	1.75508	0
VIT_14s0066g00250	126.211	37.3471	3.37169	1.75347	0
VIT_07s0005g01710	146.084	43.3519	3.3631	1.74979	0
VIT_05s0020g03030	35.9506	10.6058	3.36266	1.7496	0
VIT_10s0003g01070	140.306	41.9551	3.33744	1.73874	0
VIT_12s0028g02440	45.1727	13.4966	3.32604	1.7338	0
VIT_16s0098g01580	130.645	39.2337	3.32273	1.73237	0
VIT_18s0001g11610	56.2394	16.8667	3.31767	1.73017	6.67e-05
VIT_16s0013g02160	25.0072	7.4606	3.31424	1.72868	2.12e-09
VIT_13s0106g00690	10.6265	3.1333	3.30226	1.72345	0.000136411
VIT_13s0019g02180	457.272	138.851	3.29125	1.71863	1.11e-16
VIT_09s0002g00320	16.2935	4.87584	3.2848	1.7158	0.0126834
VIT_15s0048g02390	21.6935	6.53817	3.27572	1.71181	8.54e-07
VIT_15s0046g00150	28.8605	8.72991	3.2743	1.71119	0
VIT_19s0014g02450	22.9017	6.9244	3.26763	1.70824	1.43e-07
VIT_16s0039g00720	60.3747	18.4121	3.26416	1.70671	0
VIT_05s0077g00750	90.9028	27.8272	3.25684	1.70347	0
VIT_14s0030g01150	124.343	38.0968	3.25669	1.70341	0.00407096
VIT_18s0072g00380	15679.2	4815.36	3.25603	1.70311	0
VIT_15s0046g00490	42.9328	13.125	3.25026	1.70056	0
VIT_10s0071g00840	441.844	136.366	3.23813	1.69516	2.38e-14
VIT_01s0010g03750	486.808	150.58	3.23109	1.69202	0
VIT_02s0012g01570	22.8424	6.98763	3.23022	1.69163	2.05e-07
VIT_10s0003g01430	168.044	52.2007	3.21404	1.68439	0
VIT_02s0025g04870	16.7815	5.14364	3.2104	1.68275	0.00703528
VIT_17s0000g06360	92.8828	29.0047	3.19315	1.67498	7.88e-07
VIT_08s0007g04550	47.0871	14.6988	3.1854	1.67147	5.17e-13
VIT_18s0001g09290	237.342	74.5494	3.18013	1.66909	0
VIT_09s0002g04280	312.713	98.7091	3.16536	1.66237	1.55e-15
VIT_10s0003g03750	29.6452	9.28923	3.16308	1.66133	2.84e-09
VIT_00s1291g00030	9.45504	2.91099	3.15804	1.65903	5.39e-05
VIT_05s0062g00960	71.0825	22.4537	3.15409	1.65722	0
VIT_10s0071g00810	242.524	77.1158	3.14156	1.65148	3.32e-09
VIT_08s0056g01230	19.2267	6.0993	3.11027	1.63704	0.000581888
VIT_03s0180g00010	264.127	84.9265	3.10705	1.63554	0
VIT_17s0000g08290	50.0032	16.0577	3.09811	1.63139	0
VIT_08s0040g01190	260.186	83.969	3.09557	1.63021	0
VIT_14s0006g01930	21.2568	6.78561	3.09515	1.63001	5.83e-09
VIT_11s0118g00230	38.0152	12.2174	3.09078	1.62797	2.52e-11
VIT_12s0028g00710	119.235	38.5666	3.0851	1.62532	0
VIT_18s0001g01030	205.81	66.9848	3.06875	1.61765	0
VIT_08s0058g01230	1587.96	517.634	3.06724	1.61694	0.000175485
VIT_13s0019g01100	149.953	48.8866	3.06225	1.61459	0
VIT_18s0001g14640	26.5849	8.60091	3.06184	1.6144	4.22e-10
VIT_04s0008g00520	126.505	41.3307	3.05475	1.61106	0
VIT_14s0060g00810	18.6804	6.05929	3.04202	1.60503	0.0111205
VIT_02s0234g00100	72.4795	23.7647	3.03946	1.60381	0
VIT_05s0051g00640	29.7844	9.73296	3.03477	1.60159	1.76e-10
VIT_07s0005g03780	70.9037	23.3759	3.02269	1.59583	0
VIT_07s0005g04460	55.5253	18.2941	3.02174	1.59538	0
VIT_17s0000g01280	78.4506	25.9798	3.01028	1.5899	0
VIT_08s0058g00670	39.2708	12.9677	3.00955	1.58955	1.08e-09
VIT_09s0002g06430	8.16601	2.63509	3.0065	1.58809	4.59e-05
VIT_18s0001g13250	1410.91	470.871	2.99588	1.58298	2.56e-06
VIT_03s0038g03940	239.946	80.2683	2.9863	1.57836	0
VIT_00s0199g00270	21.2116	7.04345	2.97745	1.57408	0.00028699
VIT_14s0083g01160	190.482	63.9884	2.97308	1.57196	0
VIT_12s0028g03860	36.8719	12.3358	2.96963	1.57029	4.16e-13
VIT_05s0062g01360	24.6904	8.24123	2.96699	1.569	1.42e-06
VIT_12s0035g00730	45.3424	15.2126	2.96489	1.56798	0
VIT_11s0118g00560	22.3566	7.4681	2.96173	1.56644	7.41e-05
VIT_16s0098g00690	59.4763	20.0242	2.95834	1.56479	2.66e-15
VIT_05s0020g03970	85.9739	28.993	2.95714	1.5642	0
VIT_12s0035g01240	4.50621	1.44708	2.95037	1.5609	0.0102056
VIT_13s0019g03220	66.3759	22.4552	2.94541	1.55847	0
VIT_19s0015g00760	64.3425	21.7824	2.94304	1.55731	0
VIT_14s0030g00950	235.135	79.9671	2.93746	1.55457	8.4e-14
VIT_08s0007g08840	75.5176	25.6306	2.9372	1.55444	1.18e-09
VIT_01s0011g04650	111.961	38.1465	2.92888	1.55035	1.43e-05
VIT_03s0091g00420	155.961	53.2122	2.92653	1.54919	6.04e-10
VIT_08s0007g00470	92.5348	31.5758	2.92317	1.54753	0
VIT_05s0049g01450	17.3828	5.87811	2.91761	1.54479	0.00900504
VIT_12s0034g01870	38.05	12.9792	2.91371	1.54286	8.37e-06
VIT_01s0011g01050	65.8656	22.5973	2.90452	1.5383	0
VIT_19s0093g00190	29.8483	10.2265	2.89621	1.53417	8.07e-09
VIT_15s0048g01920	42.5523	14.6875	2.88163	1.52688	0
VIT_14s0006g01530	44.627	15.4141	2.88039	1.52627	0
VIT_16s0013g00620	376.013	130.55	2.87846	1.5253	0
VIT_00s0194g00110	31.7855	10.9651	2.878	1.52507	1.15e-10
VIT_18s0001g08270	349.77	121.61	2.87429	1.52321	0
VIT_06s0009g03430	111.687	38.9722	2.86002	1.51602	5.18e-11
VIT_11s0016g01070	1930.29	675.964	2.85528	1.51363	0
VIT_18s0001g12390	37.0745	12.9339	2.8491	1.51051	0
VIT_11s0016g03200	69.6856	24.4495	2.84104	1.50642	0
VIT_18s0001g10610	7.10953	2.43122	2.83274	1.5022	0.000607855
VIT_14s0066g01350	1422.54	502.491	2.83054	1.50108	0
VIT_01s0026g02710	99.1721	35.0362	2.82424	1.49786	1.67e-13
VIT_08s0007g05580	17.2009	6.01532	2.82273	1.49709	6.86e-10
VIT_13s0067g03820	80.8044	28.5748	2.82009	1.49574	1.71e-05
VIT_09s0096g00090	31.3257	11.0479	2.81549	1.49339	5.65e-10
VIT_14s0066g00960	1438.66	511.173	2.814	1.49262	0
VIT_07s0005g03310	1030.14	367.017	2.8062	1.48862	0
VIT_08s0007g01430	127.624	45.4625	2.80243	1.48668	2.37e-06
VIT_04s0043g00160	61.8729	22.0889	2.79124	1.48091	0
VIT_03s0038g02860	51.9318	18.5513	2.78767	1.47906	0
VIT_17s0000g08140	119.1	42.9255	2.76958	1.46967	0
VIT_04s0044g01940	54.1006	19.4867	2.76528	1.46743	4.33e-15
VIT_14s0066g01720	69.3929	25.024	2.76449	1.46701	2.22e-16
VIT_01s0150g00460	82.7544	29.8757	2.76279	1.46613	6.1e-09
VIT_16s0013g00390	40.933	14.7917	2.7529	1.46095	1.84e-05
VIT_04s0023g03170	241.311	87.6892	2.74947	1.45915	3.3e-06
VIT_00s0934g00010	25.9092	9.35186	2.74779	1.45827	1.44e-05
VIT_05s0020g01080	17.826	6.42657	2.74091	1.45465	0.000222664
VIT_00s0483g00040	21.1112	7.62845	2.73974	1.45404	3.66e-07
VIT_14s0060g00720	54.2408	19.7253	2.7391	1.4537	3.02e-10
VIT_19s0014g02650	26.6606	9.67119	2.73492	1.4515	9.8e-06
VIT_09s0002g04470	26.8109	9.73044	2.73373	1.45087	5.68e-09
VIT_00s0203g00180	23.9599	8.69811	2.73045	1.44914	0.000341592
VIT_00s0283g00030	146.367	53.6916	2.72218	1.44476	4.37e-11
VIT_16s0022g00660	35.9139	13.1173	2.72196	1.44465	5.7e-12
VIT_08s0007g03640	39.0512	14.2784	2.72037	1.4438	0
VIT_19s0015g01370	76.263	27.9856	2.71763	1.44235	0.00466589
VIT_04s0023g03120	84.0967	30.881	2.7165	1.44175	6.58e-10
VIT_17s0000g01950	190.688	70.1306	2.71607	1.44152	0
VIT_15s0046g01440	81.9347	30.1025	2.71495	1.44092	1.64e-11
VIT_14s0030g01220	2681.22	987.991	2.7136	1.44021	0
VIT_12s0059g01800	80.6194	29.6633	2.71081	1.43872	0
VIT_11s0118g00350	239.067	88.3206	2.70447	1.43535	0
VIT_14s0108g01520	56.2686	20.7414	2.7029	1.43451	0
VIT_08s0040g02280	82.0689	30.3836	2.69432	1.42992	0
VIT_08s0007g04180	93.6657	34.7904	2.6864	1.42567	0.0349379
VIT_17s0000g06300	27.1788	10.0486	2.68439	1.42459	2.79e-10
VIT_19s0014g01710	232.346	86.585	2.68109	1.42282	0
VIT_18s0117g00130	456.638	170.26	2.6808	1.42267	1.5e-12
VIT_12s0034g02390	100.466	37.4164	2.67962	1.42203	7.77e-16
VIT_18s0089g00410	29.3539	10.882	2.67875	1.42156	8.03e-07
VIT_19s0014g05200	50.0181	18.6166	2.67582	1.41998	0
VIT_18s0001g08720	51.8508	19.3035	2.67554	1.41983	0
VIT_19s0015g02680	338.322	126.405	2.67488	1.41947	0
VIT_14s0030g00830	722.971	270.26	2.67434	1.41919	0
VIT_19s0015g01850	77.5467	28.9391	2.67264	1.41826	0
VIT_00s1682g00010	101.146	37.82	2.66904	1.41632	0
VIT_13s0019g03650	410.337	153.763	2.66731	1.41538	0
VIT_04s0008g05030	284.915	106.84	2.66484	1.41405	0
VIT_02s0012g02090	24.1062	8.97039	2.66478	1.41401	0.00111928
VIT_00s0357g00100	1279.7	480.25	2.66423	1.41372	0
VIT_00s0768g00040	14.3656	5.31963	2.66254	1.4128	2.72e-06
VIT_06s0004g05460	160.581	60.2505	2.66187	1.41244	1.66e-12
VIT_09s0018g01940	90.3743	33.923	2.65817	1.41043	0
VIT_16s0098g01780	81.2932	30.5326	2.65592	1.40921	0
VIT_00s0207g00280	31.5195	11.8279	2.64793	1.40487	3.75e-08
VIT_17s0000g04050	66.1688	24.9749	2.64143	1.40132	0
VIT_16s0050g00950	96.4274	36.53	2.63425	1.39739	0
VIT_01s0026g00910	22.3888	8.42497	2.63389	1.39719	0.0154211
VIT_08s0007g07690	157.947	59.8965	2.63369	1.39709	0
VIT_02s0025g02140	215.629	81.8144	2.63316	1.3968	0
VIT_04s0044g00710	805.184	305.958	2.63104	1.39563	0
VIT_10s0116g00550	157.625	59.8366	2.63095	1.39558	0
VIT_00s2840g00010	1135.49	432.772	2.62331	1.39139	1.27e-06
VIT_14s0060g02300	11.8503	4.44306	2.6228	1.39111	1.91e-05
VIT_16s0022g00650	29.1187	11.034	2.62117	1.39021	2.62e-06
VIT_18s0001g01120	41.5291	15.7796	2.61937	1.38922	6.15e-13
VIT_12s0035g00750	28.5945	10.8586	2.61528	1.38697	1.49e-06
VIT_12s0035g00740	41.2973	15.7167	2.61513	1.38688	2.89e-13
VIT_03s0017g01490	79.8895	30.5463	2.60896	1.38348	0
VIT_13s0074g00770	856.76	328.502	2.60749	1.38266	0
VIT_14s0068g00510	130.495	50.0174	2.6051	1.38134	0.000149941
VIT_04s0023g03240	44.2882	16.9426	2.60253	1.37992	1.77e-14
VIT_08s0007g06520	88.359	33.8866	2.60175	1.37948	3.03e-07
VIT_14s0036g00050	71.447	27.415	2.59905	1.37798	0
VIT_01s0146g00060	23.1988	8.86687	2.59451	1.37546	0.00827907
VIT_01s0010g01680	22.8361	8.73193	2.59309	1.37467	0.017742
VIT_17s0000g06960	43.3366	16.6443	2.59208	1.37411	1.22e-15
VIT_18s0001g07290	39.9043	15.3327	2.58998	1.37294	5.13e-12
VIT_13s0067g02560	46.4385	17.8696	2.58796	1.37181	0.00191937
VIT_13s0064g01270	31.7353	12.193	2.58694	1.37125	1.89e-07
VIT_19s0014g00960	18.3398	7.01784	2.58587	1.37065	4.94e-09
VIT_02s0154g00190	21.9326	8.40802	2.58564	1.37052	0.0484555
VIT_05s0062g00850	219.276	84.8056	2.58337	1.36925	0
VIT_01s0026g00290	168.283	65.2532	2.57599	1.36513	6.76e-14
VIT_14s0068g01760	18.785	7.23371	2.57051	1.36206	3.8e-06
VIT_06s0004g03810	59.0817	22.9481	2.56629	1.35968	1.38e-13
VIT_12s0059g00880	19.3266	7.45757	2.56605	1.35955	2.03e-07
VIT_01s0010g03390	25.8447	10.035	2.55662	1.35424	0.000360394
VIT_06s0009g01410	38.5745	15.0222	2.55526	1.35347	0.00248372
VIT_16s0022g01440	234.947	91.8873	2.55485	1.35324	0
VIT_12s0057g00080	80.4348	31.4678	2.55012	1.35056	0.00187765
VIT_06s0009g01620	300.067	117.596	2.55008	1.35054	0.00166496
VIT_12s0057g01200	716.479	281.117	2.54801	1.34937	0
VIT_08s0007g07640	7.46373	2.85679	2.54689	1.34874	0.00311635
VIT_06s0009g01420	32.8095	12.8123	2.54614	1.34831	0.0284247
VIT_19s0085g00360	529.391	207.959	2.54475	1.34753	1.23e-14
VIT_08s0007g05370	111.328	43.681	2.54438	1.34731	0
VIT_19s0014g04540	24.5529	9.5827	2.54267	1.34634	0.0048294
VIT_10s0003g04180	292.055	114.887	2.54048	1.3451	1.64e-14
VIT_09s0002g02940	63.6671	24.9879	2.54044	1.34508	3.61e-11
VIT_17s0000g07920	96.5467	38.0659	2.53142	1.33995	0
VIT_18s0001g01640	126.488	49.9658	2.52778	1.33787	0
VIT_19s0090g00560	62.4747	24.7165	2.52018	1.33353	0
VIT_04s0008g01380	101.655	40.311	2.5172	1.33182	9.39e-11
VIT_00s1937g00010	42.1947	16.7251	2.51187	1.32876	9.54e-13
VIT_00s1995g00010	731.76	291.329	2.51117	1.32836	0
VIT_05s0062g01270	78.8189	31.3818	2.50579	1.32527	8.36e-09
VIT_17s0000g06180	53.3258	21.2287	2.50337	1.32387	0
VIT_08s0058g01000	8.55553	3.35358	2.49697	1.32018	0.00129025
VIT_05s0124g00520	25.3676	10.0994	2.49382	1.31836	2.65e-07
VIT_14s0108g01020	65.7645	26.2998	2.49367	1.31827	2.86e-07
VIT_05s0020g04210	56.6831	22.6671	2.49269	1.3177	1.3e-06
VIT_14s0066g01340	1819.41	731.451	2.48715	1.3145	0
VIT_11s0016g02760	233.285	93.8208	2.48458	1.313	0.0232197
VIT_05s0020g01910	687.35	276.88	2.48183	1.31141	0
VIT_08s0007g07320	522.103	210.361	2.48109	1.31097	0
VIT_05s0077g00410	1052.82	424.448	2.48003	1.31036	0
VIT_11s0016g03400	31.1452	12.5073	2.47583	1.30791	1.67e-05
VIT_00s0371g00050	192.315	77.7646	2.47075	1.30495	3.79e-07
VIT_04s0023g03470	159.564	64.5582	2.46886	1.30385	1.66e-07
VIT_05s0020g04160	235.928	95.5916	2.46622	1.3023	0
VIT_08s0040g00380	52.5594	21.249	2.46513	1.30166	0
VIT_00s0187g00110	130.562	53.0265	2.45887	1.29799	4.84e-09
VIT_06s0004g04490	97.9901	39.8706	2.45328	1.29471	1.27e-09
VIT_07s0104g00930	130.432	53.0976	2.45313	1.29462	1.08e-11
VIT_00s0125g00230	9.91842	3.97343	2.45183	1.29386	0.0101104
VIT_05s0020g02430	876.246	357.356	2.45153	1.29368	0
VIT_08s0007g03830	1481.36	604.921	2.44856	1.29193	0
VIT_01s0011g06250	206.479	84.3264	2.44648	1.29071	0
VIT_08s0007g04850	56.2126	22.9166	2.44526	1.28999	6.23e-14
VIT_11s0052g00320	150.712	61.6014	2.44372	1.28908	0
VIT_18s0001g14310	196.699	80.4295	2.44342	1.2889	0
VIT_05s0020g03980	33.9276	13.8242	2.44156	1.2878	6.54e-07
VIT_14s0030g01600	77.0353	31.5003	2.43999	1.28688	6.22e-10
VIT_13s0084g00050	196.245	80.5977	2.43272	1.28257	0
VIT_06s0009g01320	36.4816	14.9255	2.4326	1.2825	1.14e-07
VIT_05s0020g00390	56.4981	23.2588	2.42169	1.27601	0
VIT_08s0007g02860	76.2896	31.483	2.41773	1.27365	3.56e-14
VIT_09s0002g04480	34.3896	14.1726	2.41438	1.27165	1.66e-13
VIT_01s0011g05590	299.305	124.017	2.41204	1.27025	0
VIT_13s0019g04470	244.891	101.615	2.40831	1.26802	0
VIT_08s0056g00180	106.205	44.0585	2.40666	1.26703	0
VIT_01s0026g01460	991.863	412.237	2.40564	1.26642	2.78e-15
VIT_08s0056g00710	246.257	102.452	2.40198	1.26422	3.24e-11
VIT_01s0150g00410	8.17822	3.33567	2.40077	1.26349	0.0105388
VIT_02s0025g02420	83.0192	34.6223	2.39297	1.2588	0
VIT_08s0007g01030	93.8127	39.1863	2.38971	1.25684	0
VIT_10s0003g05480	10.6569	4.39013	2.38906	1.25644	0.000418363
VIT_08s0056g00200	620.538	259.767	2.38818	1.25591	0
VIT_11s0016g04160	233.926	97.8975	2.38778	1.25567	0
VIT_18s0122g01440	55.4207	23.1546	2.38623	1.25474	9.99e-16
VIT_01s0011g03660	14.0406	5.8144	2.38586	1.25451	1.64e-05
VIT_04s0008g05820	75.3078	31.5039	2.38509	1.25405	1.67e-15
VIT_00s2576g00010	692.006	290.506	2.3815	1.25187	0
VIT_08s0007g01520	104.794	43.943	2.38096	1.25155	1.05e-08
VIT_00s0301g00040	43.5899	18.2422	2.38032	1.25116	0.000552463
VIT_18s0089g00340	41.568	17.4126	2.37764	1.24953	1.2e-09
VIT_09s0002g00340	114.951	48.2883	2.37704	1.24917	0
VIT_15s0046g01500	422.314	178.369	2.36671	1.24289	1.04e-05
VIT_12s0059g01340	41.5091	17.4743	2.36594	1.24241	0.000123652
VIT_09s0018g01700	100.103	42.4308	2.35533	1.23593	0
VIT_18s0001g08290	99.0385	42.0806	2.34965	1.23245	0
VIT_02s0012g00170	99.2614	42.1755	2.34965	1.23244	7.48e-08
VIT_11s0016g04030	67.7009	28.7658	2.34783	1.23133	0.00392728
VIT_03s0063g02030	498.269	212.299	2.34625	1.23036	0
VIT_19s0090g00430	588.918	251.261	2.3432	1.22848	1.55e-09
VIT_14s0068g00300	21.9895	9.3295	2.33955	1.22623	3.47e-09
VIT_13s0067g03500	30.4854	12.9631	2.33917	1.226	0.000726703
VIT_02s0025g01380	180.564	77.2924	2.33402	1.22282	1.44e-15
VIT_06s0004g00870	66.5737	28.4919	2.33091	1.22089	1.4e-09
VIT_11s0016g02520	17.7099	7.52893	2.33079	1.22082	5.13e-07
VIT_18s0001g14500	129.309	55.4326	2.32981	1.22021	4.44e-16
VIT_05s0062g00890	53.0206	22.6896	2.32966	1.22012	3.4e-14
VIT_02s0025g04990	79.1019	33.8959	2.32891	1.21965	1.15e-07
VIT_14s0006g02020	104.969	45.2154	2.31798	1.21287	0
VIT_05s0077g00730	105.13	45.3238	2.31601	1.21164	0.000153545
VIT_00s0662g00040	108.429	46.7575	2.31555	1.21135	0
VIT_14s0068g00920	66.2206	28.5472	2.3141	1.21045	0.00804117
VIT_16s0050g00850	191.14	82.6639	2.31033	1.2081	1.89e-05
VIT_04s0044g00030	49.8683	21.6012	2.30128	1.20244	2.09e-12
VIT_18s0001g12510	133.435	57.9964	2.29803	1.2004	0
VIT_18s0001g03200	50.5226	21.9232	2.29734	1.19996	2.5e-12
VIT_07s0005g03790	94.3556	41.0346	2.29558	1.19886	0
VIT_03s0063g01150	83.6819	36.4685	2.29034	1.19556	0
VIT_05s0077g00280	348.146	152.084	2.28814	1.19418	0
VIT_12s0057g00070	51.7612	22.5663	2.28681	1.19334	0.025233
VIT_00s0394g00030	30.6499	13.3603	2.28246	1.19059	3.86e-05
VIT_10s0003g01360	766.987	336.094	2.2816	1.19004	0
VIT_00s1764g00020	11.0443	4.77368	2.281	1.18967	0.00022949
VIT_07s0031g01530	142.539	62.4833	2.27876	1.18825	0
VIT_00s0662g00030	66.7372	29.2703	2.27474	1.1857	0
VIT_12s0134g00450	26.8526	11.7428	2.27356	1.18496	3.04e-09
VIT_19s0014g03130	192.016	84.4224	2.27263	1.18436	8.99e-10
VIT_15s0048g01420	40.2345	17.6454	2.27142	1.18359	0.00844627
VIT_14s0108g00970	37.1026	16.2677	2.27126	1.1835	4.09e-07
VIT_13s0019g01440	490.448	216.294	2.2668	1.18066	5.39e-08
VIT_00s0144g00040	37.2863	16.3879	2.26586	1.18006	2.45e-09
VIT_08s0040g02090	33.6119	14.7747	2.26457	1.17924	0.000171436
VIT_07s0005g01250	410.943	181.432	2.26415	1.17897	0
VIT_06s0004g01130	92.3055	40.7125	2.26349	1.17855	0
VIT_17s0000g07820	181.262	80.0834	2.26151	1.17728	0
VIT_18s0001g10450	90.2219	39.8348	2.26106	1.177	0
VIT_09s0002g06400	172.962	76.468	2.25988	1.17625	2.03e-07
VIT_06s0080g00540	263.569	116.586	2.25941	1.17595	0
VIT_04s0008g06140	22.2137	9.77294	2.25736	1.17464	0.000569309
VIT_00s0187g00130	47.8359	21.1367	2.25595	1.17374	0.000595075
VIT_14s0006g02620	55.6057	24.5925	2.25488	1.17305	9.51e-14
VIT_13s0019g05130	252.706	112.015	2.25464	1.1729	0
VIT_02s0025g02410	76.6111	33.9434	2.25254	1.17156	5.93e-06
VIT_05s0094g01520	862.088	382.784	2.25176	1.17105	0
VIT_00s0441g00020	17.8824	7.87426	2.2517	1.17101	9.12e-05
VIT_17s0000g00400	211.931	94.0563	2.25162	1.17097	0
VIT_15s0046g03780	419.991	186.731	2.24837	1.16888	0
VIT_00s1194g00010	15.8548	7.00532	2.24172	1.16461	1.72e-05
VIT_04s0008g06150	121.679	54.2534	2.24001	1.16351	0.00044779
VIT_16s0098g00880	62.9977	28.1173	2.23519	1.1604	7.4e-09
VIT_09s0002g04580	9.11196	4.01086	2.23446	1.15992	0.0154967
VIT_09s0018g01290	20.4269	9.08664	2.23156	1.15805	0.00160477
VIT_08s0040g00970	84.1064	37.697	2.22716	1.15521	0
VIT_09s0002g03690	180.378	80.9493	2.22644	1.15474	0
VIT_05s0029g00330	596.13	267.736	2.226	1.15446	0
VIT_06s0004g04440	52.8623	23.7056	2.22368	1.15295	1.2e-10
VIT_00s1338g00020	85.8856	38.6062	2.22082	1.15109	0.0387179
VIT_09s0070g00140	49.6172	22.3366	2.21474	1.14714	3.28e-07
VIT_19s0014g00450	195.883	88.3858	2.21456	1.14702	4.28e-06
VIT_18s0041g00530	15.2051	6.80166	2.21384	1.14655	0.00132877
VIT_02s0025g00470	35.1662	15.8444	2.21019	1.14417	0.000170228
VIT_04s0008g00470	97.4343	44.0236	2.20989	1.14398	0
VIT_19s0085g00370	507.437	229.593	2.20952	1.14374	0
VIT_17s0000g07610	384.083	173.793	2.20916	1.1435	0
VIT_17s0000g06380	202.432	91.8235	2.20299	1.13946	6.91e-08
VIT_04s0008g04210	90.4434	41.0288	2.20084	1.13805	0
VIT_05s0077g02140	236.187	107.326	2.19929	1.13704	0
VIT_14s0006g01030	18.9022	8.52958	2.19901	1.13686	3.15e-06
VIT_19s0014g01390	115.392	52.4111	2.19889	1.13677	0
VIT_16s0039g02750	48.4787	21.981	2.19886	1.13675	3.36e-10
VIT_04s0023g03370	56.7621	25.7516	2.19857	1.13656	0.011608
VIT_01s0127g00270	40.3649	18.3537	2.1914	1.13185	4.27e-06
VIT_14s0068g00640	70.4237	32.092	2.18993	1.13088	0
VIT_08s0007g03350	244.744	111.853	2.18679	1.12882	2.5e-12
VIT_17s0000g04890	110.162	50.3199	2.18637	1.12854	0
VIT_01s0011g04370	22.7225	10.3471	2.18216	1.12575	1.89e-07
VIT_06s0004g05890	88.1763	40.365	2.18092	1.12494	0
VIT_13s0019g02200	244.404	112.156	2.17787	1.12292	0
VIT_05s0062g00900	57.8959	26.5256	2.17725	1.12251	1.01e-11
VIT_12s0035g01940	449.037	206.285	2.17609	1.12174	0.00623869
VIT_14s0219g00150	118.76	54.5914	2.17282	1.11957	2.06e-12
VIT_03s0088g01200	9.52936	4.3203	2.17276	1.11953	0.00586076
VIT_06s0004g05730	115.05	52.8986	2.17222	1.11917	0
VIT_02s0025g04580	364.644	167.888	2.17111	1.11843	0
VIT_05s0020g04150	179.827	82.7931	2.17029	1.11789	0
VIT_07s0031g01170	17.8112	8.14513	2.1693	1.11723	0.000146385
VIT_14s0060g00280	970.123	447.175	2.16913	1.11712	0
VIT_01s0011g00570	274.386	126.565	2.16683	1.11558	0
VIT_12s0059g01560	78.9334	36.3697	2.16641	1.11531	0
VIT_01s0026g02520	12.1455	5.55057	2.16272	1.11285	0.000262001
VIT_03s0038g00790	302.192	139.718	2.16186	1.11227	3.33e-16
VIT_18s0072g00710	169.726	78.4848	2.16073	1.11152	4.38e-12
VIT_07s0005g02730	17.9304	8.23903	2.15919	1.11049	0.00703764
VIT_00s0153g00050	115.427	53.3948	2.15913	1.11045	1.04e-07
VIT_09s0054g00930	142.949	66.1788	2.15792	1.10964	0
VIT_16s0098g00850	92.1033	42.6236	2.15756	1.1094	0
VIT_04s0023g02920	38.6012	17.8467	2.15508	1.10774	8.12e-05
VIT_01s0026g01480	36.4662	16.8682	2.15353	1.1067	0.000271514
VIT_18s0001g01020	122.492	56.8585	2.15187	1.10559	0
VIT_00s0216g00040	85.4251	39.6444	2.15126	1.10518	0
VIT_04s0008g02030	18.9173	8.73621	2.14941	1.10394	9.85e-06
VIT_14s0006g02310	228.495	106.312	2.14797	1.10297	0
VIT_14s0006g01990	131.049	60.9744	2.14696	1.10229	0
VIT_16s0013g01930	47.0239	21.8676	2.14404	1.10033	7.76e-14
VIT_15s0021g02490	102.937	47.9527	2.14374	1.10013	0
VIT_06s0004g06610	895.59	417.954	2.14247	1.09927	0
VIT_06s0004g05560	144.598	67.4296	2.14237	1.09921	0
VIT_06s0004g02980	52.5418	24.4644	2.14202	1.09897	1.65e-13
VIT_11s0016g04990	22.4771	10.4288	2.142	1.09896	4.87e-07
VIT_01s0011g03910	39.8845	18.5801	2.13918	1.09706	3.19e-10
VIT_00s2188g00010	96.0726	44.8687	2.13811	1.09634	0.000495231
VIT_19s0014g02870	41.579	19.3829	2.13801	1.09627	1.07e-05
VIT_11s0118g00700	11.2305	5.19279	2.13614	1.09501	0.0024585
VIT_06s0004g03890	91.3627	42.7389	2.13447	1.09388	0.00326007
VIT_06s0004g05810	43.4571	20.3004	2.13392	1.09351	1.42e-06
VIT_07s0255g00100	36.0647	16.8454	2.13275	1.09272	0.0003335
VIT_18s0076g00380	46.6378	21.818	2.13129	1.09172	1.52e-07
VIT_11s0118g00300	36.4346	17.0349	2.13076	1.09137	3.24e-11
VIT_03s0038g02190	14.1575	6.59082	2.1273	1.08902	0.000188824
VIT_10s0003g01000	188.427	88.5681	2.12594	1.0881	0
VIT_10s0523g00020	38.8657	18.2435	2.12292	1.08605	7.58e-13
VIT_04s0008g04490	33.489	15.7202	2.12166	1.08519	2.94e-10
VIT_00s1364g00010	79.9907	37.6534	2.12078	1.0846	1.36e-13
VIT_17s0000g08230	103.615	48.8328	2.11905	1.08342	0
VIT_04s0023g02050	605.087	285.887	2.11605	1.08138	0
VIT_02s0025g00030	39.1765	18.4628	2.11458	1.08037	0.000305124
VIT_01s0146g00410	96.2102	45.5024	2.11143	1.07822	4.83e-10
VIT_16s0013g00440	58.2421	27.5477	2.10934	1.07679	0.00717852
VIT_15s0024g00050	60.9939	28.8541	2.10921	1.0767	2.7e-12
VIT_05s0094g00490	67.6803	32.0365	2.1084	1.07615	8.77e-15
VIT_08s0040g01910	276.403	131.042	2.10825	1.07604	0
VIT_05s0062g00980	53.3589	25.2922	2.1044	1.07341	2.97e-10
VIT_14s0030g01660	35.8189	16.9648	2.10347	1.07277	0.00747154
VIT_12s0035g01930	147.073	69.9177	2.10161	1.07149	3.32e-14
VIT_06s0004g04920	63.8475	30.3536	2.09906	1.06975	1.51e-12
VIT_01s0010g01130	131.232	62.5177	2.09699	1.06832	0
VIT_03s0063g00050	76.7302	36.5282	2.09693	1.06828	8.21e-08
VIT_06s0004g02120	96.4103	45.9189	2.09668	1.0681	2.64e-07
VIT_17s0000g01210	25.0852	11.9046	2.096	1.06764	4.35e-05
VIT_17s0000g02020	46.2996	22.0713	2.09172	1.06469	0.00100346
VIT_04s0023g03090	81.1346	38.7549	2.09012	1.06358	8.29e-10
VIT_11s0016g00760	54.2264	25.898	2.08875	1.06264	1.09e-09
VIT_08s0007g01530	63.6942	30.4378	2.08826	1.0623	4.67e-14
VIT_18s0001g07240	720.722	345.079	2.08819	1.06225	0
VIT_18s0001g02460	85.7041	40.9999	2.08713	1.06152	0
VIT_08s0007g04170	317.75	152.33	2.08507	1.0601	0
VIT_05s0020g03540	21.3458	10.1746	2.08501	1.06005	0.00272685
VIT_13s0067g03520	71.6293	34.2943	2.08483	1.05993	1.44e-15
VIT_08s0007g01360	116.238	55.7086	2.08417	1.05948	0
VIT_11s0052g01840	39.6663	18.9742	2.0836	1.05908	0.000417195
VIT_09s0054g00890	257.993	123.808	2.08275	1.05849	0
VIT_18s0122g00600	59.3919	28.4591	2.08231	1.05818	2.86e-12
VIT_00s0187g00270	35.6376	17.057	2.08162	1.05771	0.0108478
VIT_07s0031g02630	136.933	65.7627	2.08023	1.05674	0
VIT_02s0025g05120	26.3496	12.611	2.07903	1.05591	0.000105589
VIT_11s0016g04390	123.856	59.5309	2.07834	1.05543	0
VIT_04s0044g00220	21.8459	10.455	2.07702	1.05451	0.0148164
VIT_08s0007g04900	139.904	67.3005	2.07685	1.05439	7.06e-14
VIT_18s0001g00470	66.5928	32.0433	2.07414	1.05252	6.06e-07
VIT_10s0071g00740	37.9539	18.2463	2.07294	1.05168	2.34e-05
VIT_00s0270g00050	398.596	192.243	2.07272	1.05152	1.07e-10
VIT_01s0026g00740	35.3079	16.9728	2.07259	1.05143	0.0207155
VIT_13s0067g00210	39.8844	19.2033	2.07019	1.04976	0.000448854
VIT_08s0007g00040	50.8248	24.4957	2.06955	1.04932	1.25e-06
VIT_10s0116g00530	34.6539	16.6954	2.06789	1.04816	6.02e-05
VIT_02s0025g01180	37.6619	18.1536	2.06749	1.04788	0.00733938
VIT_06s0004g08440	25.5229	12.3189	2.06139	1.04361	0.000634945
VIT_19s0014g03400	195.213	94.6442	2.06124	1.04351	4.57e-10
VIT_14s0006g02000	79.2315	38.4187	2.05897	1.04192	6.36e-06
VIT_02s0025g01460	44.0559	21.372	2.05539	1.03941	5.04e-05
VIT_04s0008g00700	760.403	369.895	2.05538	1.03941	0.000266502
VIT_08s0040g03270	42.5187	20.6322	2.05458	1.03885	3.32e-05
VIT_17s0000g07450	59.7387	29.0146	2.05451	1.03879	8.11e-11
VIT_13s0067g03160	148.719	72.3611	2.05346	1.03806	0
VIT_00s0551g00030	199.189	97.037	2.0514	1.03661	0
VIT_01s0137g00810	28.4346	13.8058	2.05037	1.03588	1.6e-08
VIT_13s0156g00180	111.375	54.2613	2.05023	1.03578	0
VIT_13s0019g01430	727.401	354.997	2.04867	1.03469	4.63e-11
VIT_01s0010g03610	256.647	125.23	2.04839	1.03449	2.24e-12
VIT_01s0011g06460	68.9197	33.5854	2.04828	1.03442	1.2e-14
VIT_04s0079g00540	65.6732	32.0263	2.04664	1.03325	1.98e-12
VIT_00s0580g00020	23.4098	11.3927	2.04369	1.03118	5.36e-05
VIT_13s0067g02500	20.0422	9.74605	2.04345	1.03101	1.45e-05
VIT_18s0076g00310	67.1162	32.7827	2.04344	1.031	1.64e-13
VIT_05s0077g01100	271.082	132.665	2.0424	1.03027	0
VIT_11s0118g00220	63.8505	31.2295	2.04051	1.02893	1.33e-06
VIT_08s0040g00430	74.6906	36.5495	2.04009	1.02863	1.22e-15
VIT_18s0001g00490	153.901	75.381	2.03997	1.02855	0
VIT_04s0008g05990	60.6058	29.702	2.03622	1.0259	2.22e-08
VIT_08s0007g08280	266.663	130.939	2.03559	1.02545	1.71e-08
VIT_19s0085g01110	33.3243	16.3141	2.03497	1.025	0.00876838
VIT_11s0052g01710	206.817	101.617	2.03403	1.02434	0
VIT_07s0005g01220	68.5507	33.6467	2.03364	1.02406	3.63e-12
VIT_13s0019g04480	130.863	64.291	2.03353	1.02399	0
VIT_05s0020g01430	58.3612	28.6578	2.03211	1.02298	2.47e-09
VIT_18s0001g03580	517.274	254.611	2.03113	1.02228	9.72e-08
VIT_18s0001g11250	53.8387	26.4591	2.03006	1.02153	3.34e-10
VIT_16s0022g00640	98.6499	48.5566	2.02908	1.02082	0
VIT_07s0031g00460	49.6344	24.4054	2.02863	1.0205	9.19e-07
VIT_18s0001g00360	4863.8	2403.25	2.02379	1.01706	0
VIT_18s0001g08280	50.1346	24.7155	2.02344	1.01681	9.51e-07
VIT_14s0068g02030	162.049	80.0866	2.02187	1.01569	1.89e-15
VIT_18s0001g09670	84.3479	41.6669	2.02136	1.01533	7.24e-09
VIT_07s0005g00990	57.8573	28.5616	2.02136	1.01533	0.000200618
VIT_13s0067g01650	18.0581	8.87424	2.02092	1.01501	0.00215214
VIT_03s0063g00360	37.4572	18.4744	2.02082	1.01494	0.0150004
VIT_19s0014g01020	191.711	94.949	2.0178	1.01278	0
VIT_01s0011g01540	69.3924	34.3312	2.01767	1.01269	3.35e-10
VIT_01s0011g01510	100.3	49.6527	2.01755	1.0126	0
VIT_11s0052g00590	127.514	63.1804	2.0163	1.01171	1.57e-10
VIT_08s0040g00470	1323.87	656.679	2.01582	1.01137	0
VIT_12s0035g00340	98.4996	48.8154	2.01527	1.01098	7.77e-15
VIT_17s0053g00120	41.6686	20.6468	2.01221	1.00878	0.00201448
VIT_01s0010g02900	274.247	136.322	2.01087	1.00782	0
VIT_00s0691g00010	7.80192	3.82347	2.00851	1.00612	0.0425631
VIT_00s0984g00010	140.601	69.9647	2.00785	1.00565	0
VIT_05s0077g00860	48.3689	24.0496	2.00613	1.00442	1.79e-05
VIT_19s0014g04660	172.195	85.8062	2.00537	1.00387	0
VIT_02s0154g00330	217.099	108.201	2.00532	1.00383	1.73e-08
VIT_11s0118g00590	334.49	166.793	2.00469	1.00338	0
VIT_02s0025g04660	87.8273	43.7503	2.00468	1.00337	1.07e-14
VIT_18s0117g00320	197.795	98.7135	2.00249	1.0018	0
VIT_00s2579g00010	19.6524	9.75608	2.00191	1.00137	0.00547956
VIT_12s0059g00270	6.83173	13.8055	0.49926	-1.00214	0.0188367
VIT_08s0032g01180	5.64324	11.4353	0.498815	-1.00342	0.00520906
VIT_09s0002g03410	25.1175	50.4939	0.498641	-1.00393	0.0023971
VIT_07s0031g02560	37.5186	75.3852	0.4985	-1.00434	6.05e-14
VIT_14s0081g00060	41.5702	83.6164	0.497883	-1.00612	0
VIT_07s0005g02100	18.5987	37.5224	0.497296	-1.00782	0.0442823
VIT_18s0001g11780	5.40676	11.0393	0.495324	-1.01355	0.00835349
VIT_16s0098g01770	18.6029	37.6936	0.495157	-1.01404	0.0397269
VIT_13s0064g00670	110.731	223.886	0.494861	-1.01491	5.73e-09
VIT_14s0006g01980	17.2715	35.0769	0.49414	-1.01701	0.000146226
VIT_07s0031g00160	85.2138	172.713	0.493739	-1.01818	0
VIT_13s0064g00240	39.8152	80.7837	0.493623	-1.01852	7.75e-09
VIT_05s0020g04850	76.1733	154.606	0.493091	-1.02007	1.36e-09
VIT_17s0000g05990	33.5409	68.1708	0.492916	-1.02059	5.78e-12
VIT_07s0031g00920	234.808	476.742	0.492655	-1.02135	6.87e-10
VIT_05s0094g01000	18.4668	37.6174	0.492548	-1.02166	0.0167356
VIT_05s0094g00920	13.0857	26.6998	0.492413	-1.02206	0.000763887
VIT_07s0104g00730	22.5257	45.9414	0.491657	-1.02428	2.14e-05
VIT_16s0050g02480	63.2761	128.969	0.49111	-1.02588	0.00155288
VIT_07s0031g00080	12.6813	25.9557	0.490954	-1.02634	6.29e-05
VIT_12s0134g00160	10.4229	21.3718	0.490586	-1.02742	0.00493756
VIT_07s0031g03040	20.5696	42.1187	0.489842	-1.02961	0.000782003
VIT_14s0068g00830	36.8525	75.374	0.489751	-1.02988	0
VIT_11s0037g00860	7.62562	15.7147	0.4892	-1.0315	0.000145978
VIT_06s0004g08380	26.6087	54.5429	0.488987	-1.03213	2.1e-08
VIT_13s0067g01150	16.5307	33.9455	0.488807	-1.03266	0.0138755
VIT_08s0032g01110	25.9682	53.26	0.488739	-1.03286	5.11e-08
VIT_17s0000g04150	6.63456	13.7028	0.488706	-1.03296	0.0114813
VIT_04s0008g06130	23.9204	49.1134	0.488309	-1.03413	8.61e-07
VIT_09s0002g00370	28.1168	57.7955	0.487563	-1.03634	0.00100901
VIT_10s0003g03830	64.9368	133.662	0.486295	-1.0401	0
VIT_09s0018g00520	9.105	18.875	0.485694	-1.04188	0.018697
VIT_05s0020g03180	356.075	734.122	0.48512	-1.04359	1.24e-11
VIT_14s0083g00400	69.3384	143.249	0.484477	-1.0455	1.56e-05
VIT_18s0001g12960	18.9421	39.2276	0.484472	-1.04552	0.00827428
VIT_03s0167g00220	8.4088	17.4995	0.484095	-1.04664	0.0194471
VIT_11s0037g00840	8.10073	16.8647	0.484052	-1.04677	0.000344417
VIT_12s0035g02090	21.358	44.3257	0.483258	-1.04913	3.54e-05
VIT_02s0025g04710	29.6086	61.4504	0.482852	-1.05035	5.92e-11
VIT_05s0020g01400	24.8292	51.5925	0.482474	-1.05148	5.41e-05
VIT_17s0000g06880	34.2228	71.0633	0.482466	-1.0515	2.1e-14
VIT_11s0016g05290	30.8415	64.0667	0.482378	-1.05176	4.45e-10
VIT_06s0061g01040	26.378	54.836	0.48218	-1.05236	2.22e-16
VIT_12s0057g01020	60.3387	125.505	0.481268	-1.05509	0.0392342
VIT_06s0080g00570	21.0041	43.852	0.480416	-1.05764	5.09e-13
VIT_05s0049g00390	29.0112	60.5544	0.480135	-1.05849	0
VIT_18s0089g00910	20.7909	43.4662	0.479776	-1.05957	5.03e-09
VIT_02s0087g00170	39.1423	81.7453	0.479606	-1.06008	1.09e-10
VIT_18s0001g13230	125.438	261.814	0.479352	-1.06084	5.48e-14
VIT_18s0072g00110	29.9518	62.7023	0.478692	-1.06283	1.61e-12
VIT_02s0012g00310	22.8736	48.0111	0.477743	-1.06569	7.11e-15
VIT_04s0008g05960	21.2016	44.5335	0.477506	-1.06641	0.000112135
VIT_03s0091g00870	18.8205	39.5959	0.476918	-1.06819	3.23e-06
VIT_14s0066g01850	41.3461	86.8341	0.476882	-1.0683	0.00472435
VIT_07s0129g00960	11.7488	24.8092	0.47613	-1.07057	4.62e-06
VIT_03s0091g01050	4.90428	10.4419	0.475769	-1.07167	0.00823497
VIT_18s0122g01140	17.2836	36.5043	0.475214	-1.07335	0.00389923
VIT_06s0004g05230	31.7801	67.0736	0.47476	-1.07473	2.81e-09
VIT_06s0004g06290	16.4366	34.8022	0.47412	-1.07668	0.000270885
VIT_01s0011g02720	277.554	585.909	0.473824	-1.07758	4.18e-09
VIT_11s0065g00310	18.9991	40.2347	0.473795	-1.07766	0.000276194
VIT_01s0010g02100	9.45808	20.1425	0.472737	-1.08089	0.000271901
VIT_08s0040g00460	32.1017	68.1285	0.472134	-1.08273	3e-15
VIT_03s0091g00430	29.0128	61.625	0.471837	-1.08364	0
VIT_14s0060g00230	24.7161	52.5317	0.47172	-1.084	9.14e-05
VIT_07s0104g00510	20.5585	43.726	0.471634	-1.08426	2.62e-12
VIT_12s0055g00370	17.4278	37.1254	0.471161	-1.08571	0.000912915
VIT_11s0016g01940	17.5009	37.3703	0.470032	-1.08917	0.000836081
VIT_16s0050g01220	88.3556	188.156	0.469929	-1.08949	0
VIT_18s0001g06720	14.7915	31.6592	0.469245	-1.09159	1.12e-09
VIT_19s0135g00060	17.7043	37.8737	0.469158	-1.09185	0.0004848
VIT_18s0001g11370	43.5907	93.1108	0.468852	-1.0928	0
VIT_19s0015g01760	63.1961	135.059	0.468393	-1.09421	0.000766063
VIT_06s0004g05680	199.526	426.867	0.46757	-1.09674	2.32e-10
VIT_04s0008g00960	5.47085	11.8445	0.467351	-1.09742	0.00382149
VIT_05s0020g02770	153.05	327.72	0.467211	-1.09785	0
VIT_18s0001g08090	107.762	230.812	0.467161	-1.09801	0
VIT_19s0014g05050	4.4193	9.61796	0.466222	-1.10091	0.00454278
VIT_00s0184g00170	6.58618	14.2717	0.466028	-1.10151	0.00207102
VIT_18s0001g13970	17.4928	37.7195	0.465479	-1.10321	6.89e-10
VIT_17s0000g03990	19.8939	42.8928	0.465317	-1.10371	3.95e-05
VIT_13s0019g03350	77.8667	167.53	0.46518	-1.10414	7.7e-11
VIT_05s0020g02130	29.7304	64.0804	0.464968	-1.1048	0.00881474
VIT_05s0020g04860	17.1617	37.0611	0.464818	-1.10526	2.58e-09
VIT_13s0074g00690	21.2683	45.8973	0.464804	-1.1053	1.42e-05
VIT_10s0042g00170	18.3211	39.5609	0.464754	-1.10546	3.68e-05
VIT_08s0040g01860	34.7334	74.9172	0.464492	-1.10627	8.22e-06
VIT_16s0050g01690	7.73769	16.8103	0.464165	-1.10729	0.00565522
VIT_04s0044g01430	36.1535	78.0366	0.464123	-1.10742	0
VIT_07s0005g03540	22.5306	48.7271	0.46372	-1.10867	1.34e-06
VIT_17s0000g08530	28.2165	61.0281	0.46342	-1.10961	1.31e-05
VIT_06s0004g08080	4.84719	10.6105	0.462975	-1.111	0.0301181
VIT_09s0002g01060	22.5599	48.8854	0.462819	-1.11148	1.02e-05
VIT_08s0040g01370	58.9888	127.623	0.462722	-1.11178	5.56e-06
VIT_02s0012g00570	17.4473	37.8831	0.462278	-1.11317	0.000275367
VIT_00s0187g00090	46.6623	101.123	0.462087	-1.11376	0.00235153
VIT_18s0089g00010	5.89911	12.9195	0.461663	-1.11509	0.000821967
VIT_08s0007g03250	19.9196	43.2944	0.461606	-1.11527	1.04e-11
VIT_01s0026g01640	52.2944	113.581	0.460991	-1.11719	0
VIT_14s0030g01790	14.3681	31.3249	0.46077	-1.11788	3.81e-08
VIT_04s0008g05240	95.0954	206.956	0.459812	-1.12088	0
VIT_16s0098g00560	55.1501	120.088	0.459792	-1.12095	0
VIT_04s0008g02460	71.5556	155.868	0.459499	-1.12187	0
VIT_03s0180g00200	42.2023	92.035	0.459259	-1.12262	0
VIT_01s0011g00060	60.5321	132.082	0.458791	-1.12409	0
VIT_12s0028g03790	20.5635	44.9814	0.458618	-1.12463	4e-15
VIT_18s0117g00260	7.18001	15.8133	0.45821	-1.12592	0.000731739
VIT_05s0020g00440	73.9708	161.81	0.457553	-1.12799	1.93e-06
VIT_16s0050g02240	110.232	241.436	0.456839	-1.13024	0
VIT_00s0583g00030	23.6788	52.0751	0.455973	-1.13298	0.00133289
VIT_02s0025g01170	11.1237	24.5914	0.45503	-1.13597	1.54e-07
VIT_06s0061g00770	14.4364	31.8869	0.454816	-1.13665	0.011646
VIT_15s0048g01750	66.5414	146.456	0.454796	-1.13671	0.0138625
VIT_18s0001g09530	25.1293	55.4236	0.454599	-1.13733	8.79e-12
VIT_14s0108g01440	24.8618	54.8524	0.454458	-1.13778	1.21e-11
VIT_17s0000g04490	27.3505	60.3568	0.454244	-1.13846	2.59e-05
VIT_11s0016g04410	40.6336	89.7861	0.4533	-1.14146	0
VIT_16s0050g01240	158.018	348.887	0.453111	-1.14206	1.72e-08
VIT_12s0028g02160	23.0137	51.0657	0.451972	-1.1457	1.77e-10
VIT_00s0429g00040	30.9337	68.6345	0.451672	-1.14665	0.00511458
VIT_14s0066g00300	12.4579	27.7877	0.450723	-1.14969	0.0135425
VIT_07s0129g01000	4.65081	10.4772	0.450269	-1.15114	0.00775299
VIT_02s0025g00510	2.60049	5.92913	0.449861	-1.15245	0.0446826
VIT_00s0229g00100	14.1439	31.594	0.449792	-1.15267	1.63e-11
VIT_18s0001g13020	45.2431	100.747	0.449738	-1.15284	0
VIT_06s0004g01180	7.79752	17.5015	0.449356	-1.15407	2.36e-06
VIT_07s0031g01470	7.61289	17.1126	0.448781	-1.15592	0.000514812
VIT_10s0092g00640	20.8584	46.6657	0.448409	-1.15711	5.33e-09
VIT_06s0004g03620	8.61205	19.3688	0.448094	-1.15813	0.00149729
VIT_04s0023g03880	103.757	231.707	0.448084	-1.15816	0
VIT_18s0001g03810	6.18342	13.9831	0.447009	-1.16162	0.0190984
VIT_17s0000g05650	22.2989	50.0883	0.446533	-1.16316	1.25e-10
VIT_00s0125g00280	83.9722	188.443	0.445968	-1.16499	0.00011804
VIT_08s0032g00470	23.4904	52.8815	0.445482	-1.16656	1.23e-11
VIT_12s0028g01390	32.8831	74.2215	0.443949	-1.17153	0.000741972
VIT_00s0207g00010	28.5041	64.3669	0.443888	-1.17173	9.65e-05
VIT_00s0532g00030	277.929	627.005	0.443373	-1.17341	4.44e-15
VIT_13s0073g00560	1320.1	2984.47	0.442346	-1.17675	0
VIT_01s0011g01360	8.44562	19.2701	0.441793	-1.17856	1.02e-05
VIT_16s0050g01580	17.8933	40.6804	0.441518	-1.17946	6.54e-10
VIT_06s0061g01250	101.908	231.544	0.440418	-1.18306	7.49e-11
VIT_14s0083g00620	14.2908	32.6055	0.440376	-1.18319	1.78e-12
VIT_13s0067g00910	10.5027	24.0353	0.439799	-1.18508	1.03e-05
VIT_06s0004g07520	3.09687	7.20349	0.439361	-1.18652	0.0117104
VIT_06s0009g00410	43.9856	100.311	0.43917	-1.18715	0
VIT_13s0064g01290	3.05155	7.12102	0.438107	-1.19064	0.0160431
VIT_14s0068g00010	7.85475	18.1148	0.437381	-1.19304	0.00402937
VIT_16s0098g00420	2.68921	6.30895	0.437085	-1.19401	0.0196806
VIT_14s0066g01650	57.849	132.579	0.436852	-1.19478	0
VIT_11s0016g00830	36.6242	84.0389	0.436615	-1.19557	0
VIT_08s0040g02380	13.916	32.1003	0.435651	-1.19875	0.000517961
VIT_06s0004g02990	21.0759	48.5444	0.435568	-1.19903	3e-11
VIT_11s0118g00780	180.676	415.293	0.435222	-1.20018	0
VIT_04s0008g07340	37.852	87.2194	0.434773	-1.20167	4.01e-06
VIT_18s0001g08920	18.3994	42.4906	0.434638	-1.20211	1.77e-09
VIT_14s0068g00680	73.792	170.023	0.434417	-1.20285	2.61e-13
VIT_07s0005g01340	14.4998	33.5749	0.433911	-1.20453	9.1e-11
VIT_10s0003g02070	218.897	505.539	0.433134	-1.20712	0
VIT_16s0050g00080	140.3	325.23	0.431598	-1.21224	5.55e-16
VIT_05s0077g00510	13.3423	31.096	0.431288	-1.21328	0.0102621
VIT_19s0015g01000	9.10587	21.292	0.430911	-1.21454	0.0027218
VIT_03s0063g02490	13.2484	30.915	0.43078	-1.21498	1.75e-09
VIT_09s0054g01620	9.04997	21.1888	0.430376	-1.21633	5.4e-08
VIT_02s0025g00230	55.0003	128.219	0.429497	-1.21928	0
VIT_10s0071g00770	6.85169	16.167	0.428101	-1.22398	0.00971703
VIT_06s0004g02650	62.9687	147.542	0.427256	-1.22683	3.47e-13
VIT_15s0021g00970	3.27715	7.85064	0.426309	-1.23003	0.0195336
VIT_11s0016g05270	33.6548	79.1459	0.426105	-1.23072	0
VIT_09s0002g08090	33.7447	79.3748	0.426009	-1.23104	0
VIT_03s0038g04250	39.119	92.037	0.425794	-1.23177	0
VIT_12s0035g00010	6.73247	15.9843	0.425555	-1.23258	0.035812
VIT_00s0415g00070	128.819	302.947	0.425452	-1.23293	7.45e-13
VIT_17s0000g07840	73.9949	174.262	0.42502	-1.2344	0
VIT_01s0026g01050	25.7861	60.8587	0.424852	-1.23497	1.11e-16
VIT_12s0057g00600	57.7134	136.102	0.424559	-1.23596	0
VIT_13s0067g01270	2.77229	6.70337	0.423999	-1.23787	0.0224303
VIT_02s0025g04200	11.1673	26.564	0.423031	-1.24116	0.0278188
VIT_16s0022g00870	51.1023	120.978	0.42299	-1.2413	2.33e-08
VIT_08s0007g01920	19.6845	46.7265	0.42277	-1.24206	2.96e-10
VIT_18s0001g02550	14.7866	35.1865	0.422228	-1.24391	1.46e-05
VIT_12s0055g01150	3.04369	7.38129	0.421861	-1.24516	0.0224116
VIT_13s0019g02220	7.87947	18.869	0.421313	-1.24704	0.000201523
VIT_12s0034g00080	5.94187	14.2813	0.420982	-1.24817	0.000559241
VIT_03s0088g01190	11.5257	27.5603	0.420751	-1.24896	1.1e-06
VIT_18s0001g14360	326.679	776.908	0.420577	-1.24956	0
VIT_05s0049g00400	22.093	52.8117	0.419668	-1.25268	8.13e-12
VIT_03s0063g00940	5.68663	13.7258	0.419436	-1.25348	5.85e-05
VIT_19s0027g00330	5.3596	12.9609	0.418963	-1.25511	0.0289337
VIT_05s0094g01570	75.5605	180.826	0.418254	-1.25755	3.25e-14
VIT_08s0007g04340	15.369	36.9279	0.418103	-1.25807	4.93e-07
VIT_15s0024g01540	13.8696	33.3759	0.417677	-1.25954	7.02e-11
VIT_19s0014g04730	67.2513	161.21	0.417606	-1.25979	0
VIT_08s0007g00150	9.84765	23.7628	0.417391	-1.26053	4.81e-08
VIT_19s0093g00510	36.4377	87.6058	0.416736	-1.26279	4.16e-06
VIT_09s0002g04360	33.9001	81.568	0.416474	-1.2637	0
VIT_07s0151g00520	5.71411	13.906	0.416007	-1.26532	0.0371122
VIT_10s0003g04350	70.4519	169.539	0.415968	-1.26545	9.94e-05
VIT_04s0008g02000	21.1188	50.9472	0.415916	-1.26564	0.000639042
VIT_04s0008g01730	37.0035	89.1909	0.415675	-1.26647	5.21e-08
VIT_01s0011g04740	2.36455	5.8628	0.41542	-1.26736	0.0272525
VIT_03s0038g02390	14.4816	35.1312	0.414239	-1.27146	1.69e-14
VIT_06s0004g03240	1831.09	4420.86	0.41421	-1.27157	0
VIT_04s0023g03510	43.662	105.769	0.413477	-1.27412	0
VIT_06s0009g00440	8.71894	21.2678	0.413309	-1.27471	1.91e-06
VIT_11s0016g04570	4.25156	10.4625	0.41317	-1.27519	0.0268614
VIT_04s0008g05590	30.3755	73.7067	0.41308	-1.27551	2.49e-06
VIT_09s0002g00420	2.23569	5.58566	0.413014	-1.27574	0.049967
VIT_07s0129g00330	19.0654	46.3437	0.41293	-1.27603	0.000277005
VIT_15s0046g01780	30.5993	74.2853	0.412876	-1.27622	5.88e-15
VIT_10s0003g00420	18.2958	44.5199	0.412561	-1.27732	0.000105917
VIT_01s0010g03890	17.9041	43.6998	0.411342	-1.28159	6.5e-11
VIT_08s0007g06200	4.39386	10.8565	0.411305	-1.28172	0.000133781
VIT_04s0008g05340	13.8015	33.7337	0.411249	-1.28192	4.4e-06
VIT_18s0001g04520	14.7711	36.1109	0.411029	-1.28269	2.09e-07
VIT_15s0048g01880	13.3119	32.5971	0.410571	-1.2843	4.71e-12
VIT_17s0000g02950	13.656	33.4544	0.410336	-1.28512	3.7e-10
VIT_06s0004g05110	11.1599	27.3752	0.410279	-1.28532	0.00277009
VIT_18s0001g13010	18.8278	46.1755	0.409298	-1.28878	1.68e-12
VIT_18s0001g10800	13.4561	33.1078	0.408602	-1.29123	1.25e-14
VIT_14s0066g00560	210.743	516.503	0.408158	-1.2928	0
VIT_02s0025g03240	8.93684	22.095	0.407728	-1.29432	1.99e-09
VIT_06s0004g00940	15.2617	37.6292	0.407493	-1.29515	0.0269018
VIT_16s0115g00340	20.3571	50.1343	0.407485	-1.29518	1.41e-07
VIT_18s0001g00290	27.7817	68.3924	0.407262	-1.29597	1.88e-06
VIT_07s0129g01050	46.4136	114.261	0.406837	-1.29748	2.3e-05
VIT_18s0001g11710	5.78521	14.4112	0.40644	-1.29889	0.00930424
VIT_14s0066g00850	7.41551	18.4323	0.406223	-1.29966	6.78e-05
VIT_14s0066g01820	12.155	30.1237	0.405899	-1.30081	1.51e-12
VIT_13s0074g00730	15.0635	37.3174	0.405594	-1.30189	2.87e-12
VIT_18s0001g08230	10.1283	25.2321	0.404274	-1.3066	2.42e-10
VIT_07s0129g00730	29.1738	72.3438	0.404266	-1.30662	0
VIT_18s0001g12680	65.0757	161.382	0.403688	-1.30869	1.36e-05
VIT_18s0001g11160	2.41321	6.15838	0.403615	-1.30895	0.00831066
VIT_18s0001g09510	38.9783	96.8443	0.403232	-1.31032	0
VIT_16s0050g01250	319.9	794.047	0.402964	-1.31128	3e-15
VIT_00s0181g00010	3.80556	9.65309	0.401757	-1.3156	0.00545891
VIT_05s0051g00070	10.322	25.9124	0.401148	-1.31779	0.00875383
VIT_15s0048g01010	20.509	51.3675	0.400676	-1.31949	0
VIT_12s0134g00560	15.5792	39.1167	0.400136	-1.32144	6.48e-08
VIT_05s0062g01430	7.26128	18.3535	0.399605	-1.32335	6e-08
VIT_01s0010g03620	55.7525	139.979	0.398812	-1.32622	0.000185559
VIT_12s0055g01110	19.7638	49.9011	0.397526	-1.33088	0.00199661
VIT_11s0078g00310	10.3722	26.2861	0.397372	-1.33144	0.00324152
VIT_00s0684g00030	9.80341	24.8564	0.397346	-1.33153	4.45e-11
VIT_02s0025g01470	15.7209	39.7805	0.397032	-1.33267	2.66e-15
VIT_12s0057g00570	9.3013	23.6393	0.396568	-1.33436	0.0234559
VIT_06s0004g00410	39.0235	98.5956	0.396537	-1.33447	0
VIT_06s0004g05180	134.676	340.476	0.395766	-1.33728	1.96e-09
VIT_10s0116g00350	5.90168	15.1211	0.39515	-1.33953	4.89e-05
VIT_01s0011g04190	3.92743	10.153	0.394069	-1.34348	0.00166633
VIT_06s0004g07870	35.686	90.838	0.393663	-1.34497	0.000126658
VIT_03s0038g02090	35.065	89.2951	0.393512	-1.34552	1.06e-08
VIT_13s0074g00110	7.40089	19.0102	0.393187	-1.34671	0.000387164
VIT_19s0015g02910	10.5562	27.0904	0.392389	-1.34964	1.7e-11
VIT_04s0069g00780	10.7407	27.5861	0.392027	-1.35098	0.000195768
VIT_11s0016g04960	9.30589	23.9579	0.39151	-1.35288	0.0206704
VIT_15s0048g00870	10.3714	26.6831	0.391458	-1.35307	8.43e-11
VIT_19s0014g03250	6.70089	17.3253	0.391037	-1.35462	0.00184179
VIT_02s0025g00210	10.3728	26.7197	0.390977	-1.35484	9.48e-06
VIT_04s0023g02380	4.40555	11.4622	0.390807	-1.35547	0.00261159
VIT_01s0011g00610	49.4456	126.829	0.390445	-1.35681	7.67e-12
VIT_12s0035g00690	8.47927	21.9407	0.389839	-1.35905	9.02e-07
VIT_18s0001g01110	4.35495	11.4	0.388525	-1.36392	0.00189289
VIT_08s0040g01180	21.5163	55.5936	0.388364	-1.36452	8.94e-11
VIT_07s0104g00270	8.29366	21.5619	0.38809	-1.36554	1.03e-08
VIT_06s0004g00620	23.92	61.9867	0.38709	-1.36926	0
VIT_03s0063g01970	19.2786	50.0065	0.38701	-1.36956	0
VIT_17s0000g03680	162.072	419.306	0.386702	-1.37071	0
VIT_17s0000g05630	76.3789	197.951	0.386225	-1.37249	0.00138578
VIT_19s0014g00710	11.5714	30.2478	0.385022	-1.37699	4.19e-06
VIT_02s0025g02820	27.2021	70.9222	0.384601	-1.37856	1.26e-05
VIT_01s0026g01550	27.7556	72.4089	0.38435	-1.37951	3.08e-10
VIT_10s0003g02480	3.0406	8.10637	0.38431	-1.37966	0.00751824
VIT_07s0141g00570	115.445	301.064	0.383705	-1.38193	1.97e-13
VIT_14s0060g00690	967.582	2525.25	0.383192	-1.38386	0
VIT_14s0083g00640	19.113	50.087	0.383092	-1.38424	2.22e-16
VIT_13s0019g01200	2.36285	6.36795	0.38282	-1.38526	0.00912725
VIT_04s0008g01160	14.2466	37.4828	0.382086	-1.38803	1.53e-10
VIT_00s2594g00010	10.1414	26.7416	0.382042	-1.3882	9.83e-05
VIT_01s0011g06050	11.3075	29.8983	0.380713	-1.39323	2.42e-06
VIT_11s0016g00120	16.5966	43.8354	0.380329	-1.39468	0
VIT_07s0197g00060	20.7589	54.9792	0.378949	-1.39992	1.11e-16
VIT_08s0007g06360	10.4676	27.8539	0.378514	-1.40158	2.28e-05
VIT_00s0301g00060	6.95392	18.572	0.378493	-1.40166	7.4e-06
VIT_06s0080g00320	8.28931	22.1617	0.377448	-1.40565	0.0295185
VIT_18s0001g03880	2.81648	7.69154	0.376028	-1.41109	0.0254529
VIT_18s0001g05310	3.16922	8.63088	0.375974	-1.4113	0.000801639
VIT_18s0001g02570	10.5207	28.1934	0.375851	-1.41177	1.06e-12
VIT_02s0154g00590	73.4975	195.825	0.37571	-1.41231	0.0207305
VIT_17s0000g07580	6.74614	18.2201	0.374428	-1.41724	0.00216145
VIT_14s0066g02550	24.8237	66.5797	0.373983	-1.41895	0
VIT_18s0001g09140	42.2733	113.634	0.372682	-1.42398	0
VIT_00s0181g00220	5.01224	13.6693	0.372254	-1.42564	1.03e-06
VIT_19s0014g00220	19.2939	52.112	0.371703	-1.42778	0.000129695
VIT_11s0078g00380	8.15427	22.1475	0.371625	-1.42808	0.0286527
VIT_04s0023g02030	3.98102	10.9403	0.37087	-1.43102	0.00176851
VIT_03s0038g00490	5.33774	14.6099	0.370581	-1.43214	0.0143647
VIT_00s0174g00180	3.84245	10.5807	0.370381	-1.43292	8.26e-05
VIT_10s0003g01240	111.184	300.471	0.370288	-1.43328	0
VIT_18s0001g11970	44.2011	119.603	0.370204	-1.43361	0
VIT_14s0081g00480	66.0821	178.884	0.36984	-1.43503	0
VIT_05s0020g04880	24.8628	67.6375	0.368721	-1.4394	0
VIT_01s0010g03710	8.78316	24.0846	0.367866	-1.44275	0.00117822
VIT_14s0006g03100	11.6506	31.9127	0.367484	-1.44425	0.0120051
VIT_07s0151g00090	28.4354	77.8529	0.366233	-1.44916	0
VIT_05s0077g01240	42.9335	117.526	0.365966	-1.45022	0
VIT_02s0154g00080	36.8193	100.871	0.365776	-1.45097	5.06e-09
VIT_13s0067g02950	38.4408	105.315	0.365738	-1.45112	0
VIT_02s0012g01320	31.5975	86.6966	0.36535	-1.45265	3.36e-06
VIT_14s0030g02310	3.41541	9.5595	0.365339	-1.45269	7.71e-05
VIT_05s0049g01100	3.44311	9.69121	0.363259	-1.46093	0.0261787
VIT_03s0088g01250	21.8965	60.5411	0.362958	-1.46213	0
VIT_05s0020g01870	4.6694	13.081	0.362875	-1.46245	0.000459389
VIT_00s0772g00010	6.64346	18.5888	0.36156	-1.46769	7.54e-10
VIT_06s0004g01640	15.7887	43.8851	0.36154	-1.46777	5.55e-16
VIT_12s0035g00970	18.0002	50.0204	0.361407	-1.4683	0
VIT_00s2269g00010	100.925	279.782	0.361004	-1.46991	2.49e-12
VIT_17s0000g04130	3.92601	11.0947	0.360859	-1.47049	1.19e-05
VIT_17s0000g01970	6.6687	18.6975	0.360813	-1.47068	1.17e-05
VIT_17s0000g06710	5.07953	14.306	0.36049	-1.47197	2.15e-07
VIT_14s0108g00760	97.2276	270.343	0.359932	-1.4742	0
VIT_07s0141g00020	17.1323	47.8217	0.359879	-1.47442	4.44e-16
VIT_11s0052g00240	9.37202	26.2822	0.359551	-1.47573	1.15e-05
VIT_11s0016g05300	15.8464	44.3508	0.359051	-1.47774	2.22e-16
VIT_18s0001g15660	2.15646	6.22465	0.358943	-1.47817	0.0187391
VIT_11s0016g00130	11.0424	31.0324	0.358343	-1.48059	0
VIT_19s0015g00320	25.7261	72.2665	0.35707	-1.48572	0.00325904
VIT_09s0018g01680	2.43636	7.04248	0.357037	-1.48586	0.036429
VIT_15s0021g01060	13.4074	37.857	0.356223	-1.48915	9.61e-12
VIT_14s0068g00250	14.5947	41.2054	0.356092	-1.48968	5.44e-15
VIT_08s0007g02030	14.4978	40.9852	0.355641	-1.49151	4.77e-15
VIT_03s0063g01690	8.86243	25.1892	0.354943	-1.49434	1.07e-08
VIT_08s0007g07600	5.33322	15.2522	0.354805	-1.4949	3.6e-08
VIT_07s0005g01750	2.37225	6.91594	0.354346	-1.49677	0.000842051
VIT_19s0014g00700	16.2452	46.1358	0.353817	-1.49892	1.47e-13
VIT_14s0108g00850	511.298	1445.98	0.353654	-1.49959	0
VIT_08s0058g00930	14.8629	42.2769	0.353417	-1.50056	1.02e-07
VIT_19s0014g03960	15.7795	44.8815	0.35333	-1.50091	1.41e-08
VIT_09s0002g07060	20.9979	59.6676	0.35323	-1.50132	0
VIT_14s0171g00170	9.04139	25.8445	0.352878	-1.50276	1.17e-05
VIT_10s0003g01650	6.056	17.404	0.352483	-1.50438	0.0143248
VIT_01s0011g02740	40.6828	115.769	0.352093	-1.50597	0
VIT_05s0062g00240	12.167	34.7909	0.35198	-1.50643	0.00919252
VIT_17s0000g02990	2.85268	8.34168	0.351418	-1.50874	0.00019533
VIT_08s0040g02950	3.26435	9.52423	0.351015	-1.5104	0.00121215
VIT_03s0091g01100	5.79507	16.7398	0.350894	-1.51089	1.78e-06
VIT_01s0010g00940	9.69176	27.854	0.350779	-1.51137	3.35e-07
VIT_02s0109g00080	52.529	150.078	0.350536	-1.51236	0
VIT_08s0040g01710	1.84958	5.50527	0.350293	-1.51337	0.00511631
VIT_17s0000g03690	542.465	1554.59	0.348994	-1.51873	1.25e-10
VIT_17s0000g07670	3.41736	10.0194	0.348963	-1.51885	0.049017
VIT_00s0179g00360	31.1536	89.5777	0.348666	-1.52008	2.66e-15
VIT_10s0116g00050	15.2365	44.1075	0.347237	-1.52601	9.97e-11
VIT_04s0023g00410	65.303	188.85	0.346213	-1.53027	2.22e-16
VIT_19s0014g03370	6.56087	19.1801	0.346204	-1.5303	0.000757649
VIT_08s0007g05060	10.7527	31.3022	0.34605	-1.53095	1.18e-09
VIT_00s0218g00150	2.83448	8.42391	0.345908	-1.53154	9.62e-05
VIT_00s0317g00110	38.737	112.308	0.345626	-1.53272	1.33e-15
VIT_01s0011g01320	10.0478	29.322	0.34538	-1.53374	1.2e-08
VIT_04s0069g00920	8.68043	25.3823	0.34512	-1.53483	5.39e-11
VIT_16s0098g01280	7.51524	22.0653	0.3442	-1.53868	6.67e-08
VIT_06s0004g00990	26.5751	77.4668	0.344079	-1.53919	0.000119678
VIT_14s0068g00330	8.19028	24.0356	0.344069	-1.53923	5.86e-05
VIT_14s0108g00940	15.1654	44.3862	0.343465	-1.54177	0
VIT_14s0060g00120	13.0018	38.188	0.34256	-1.54557	0
VIT_11s0016g01400	50.994	149.139	0.342459	-1.546	2.33e-06
VIT_07s0129g00250	3.68893	11.0282	0.341748	-1.549	4.77e-06
VIT_01s0011g03000	12.48	36.8566	0.340782	-1.55308	2.62e-13
VIT_08s0058g00690	4.52493	13.5138	0.340762	-1.55317	0.0265483
VIT_09s0002g03610	13.549	40.0337	0.340439	-1.55453	1.34e-05
VIT_09s0002g06680	27.6534	81.4702	0.340412	-1.55465	4.08e-05
VIT_01s0011g03550	6.75301	20.0962	0.340022	-1.5563	2.25e-07
VIT_01s0026g00730	16.0624	47.4873	0.339934	-1.55667	6.04e-13
VIT_19s0027g00740	4.3334	13.0397	0.338482	-1.56285	2.01e-07
VIT_00s0615g00030	30.4782	90.4824	0.33773	-1.56606	1.25e-09
VIT_18s0001g01490	105.744	313.509	0.337549	-1.56683	0
VIT_04s0023g03010	48.2831	143.525	0.336969	-1.56931	7.01e-08
VIT_19s0027g00390	4.93073	14.9318	0.33562	-1.5751	0.000318133
VIT_15s0024g00040	79.1542	236.089	0.335614	-1.57513	1.37e-07
VIT_06s0004g02830	19.7041	58.9799	0.33545	-1.57583	6.09e-08
VIT_04s0043g00860	6.71313	20.2587	0.335354	-1.57624	0.00253172
VIT_01s0137g00210	37.8212	113.024	0.335345	-1.57628	1.31e-06
VIT_08s0040g02360	91.1989	273.939	0.333213	-1.58548	0
VIT_19s0014g01930	1.94644	6.08856	0.332989	-1.58645	0.00277944
VIT_16s0098g01050	2.92504	9.03152	0.332839	-1.5871	9.41e-05
VIT_19s0015g01250	8.55261	25.9405	0.332824	-1.58717	4.29e-07
VIT_18s0001g15310	19.5569	59.0619	0.332498	-1.58858	2.05e-07
VIT_19s0093g00350	8.89813	27.0094	0.332446	-1.58881	1.01e-07
VIT_01s0011g04020	20.7943	62.8543	0.332124	-1.59021	0
VIT_18s0001g12100	15.2317	46.2797	0.330878	-1.59563	1.55e-11
VIT_10s0116g00100	17.2182	52.3632	0.330376	-1.59782	0
VIT_06s0004g04550	12.7055	38.7619	0.329881	-1.59998	6.66e-16
VIT_00s2705g00010	6.68274	20.5138	0.329735	-1.60062	5e-12
VIT_19s0014g05090	3.58026	11.1145	0.329449	-1.60187	0.00384016
VIT_10s0003g03910	6.5032	19.9974	0.329274	-1.60264	0.00222967
VIT_08s0007g07270	9.83117	30.1072	0.329244	-1.60277	4.69e-07
VIT_04s0008g01470	3.60309	11.1948	0.329131	-1.60327	7.94e-05
VIT_08s0007g08580	7.60658	23.369	0.328985	-1.6039	6.72e-06
VIT_08s0007g05270	12.8005	39.308	0.327722	-1.60946	0.0363776
VIT_09s0002g06010	15.4867	47.5318	0.327535	-1.61028	0
VIT_18s0001g05180	9.93697	30.639	0.326991	-1.61268	1.04e-10
VIT_09s0002g03540	13.0012	40.0349	0.326788	-1.61357	0.00340933
VIT_14s0066g01810	1.15807	3.79492	0.326705	-1.61394	0.0245109
VIT_08s0007g00980	7.929	24.5572	0.32621	-1.61613	1.11e-06
VIT_18s0001g05890	3.73195	11.7185	0.325455	-1.61947	0.000199269
VIT_03s0180g00320	1.70837	5.5124	0.324786	-1.62244	0.0227267
VIT_16s0039g02040	5.43135	16.9766	0.324762	-1.62255	1.08e-06
VIT_02s0154g00260	22.1222	68.3894	0.324673	-1.62294	0.0227061
VIT_10s0003g05330	16.8534	52.2617	0.324052	-1.6257	0.0193633
VIT_17s0000g02970	10.2758	31.9939	0.323746	-1.62706	9.02e-08
VIT_18s0122g01260	1.6753	5.42913	0.3237	-1.62727	0.00415328
VIT_15s0048g02500	10.0448	31.3013	0.323529	-1.62803	8.08e-11
VIT_00s0400g00020	2.80125	8.95299	0.322077	-1.63452	0.0399889
VIT_10s0003g03930	14.9841	46.7878	0.322015	-1.6348	0
VIT_11s0016g00560	14.1694	44.2586	0.32201	-1.63482	1.2e-12
VIT_13s0067g01450	112.09	348.395	0.321969	-1.63501	0
VIT_09s0002g02460	2.36774	7.611	0.321912	-1.63526	8.71e-05
VIT_13s0019g03170	31.5806	98.3609	0.321905	-1.63529	8.25e-08
VIT_19s0015g01200	7.57934	23.8364	0.32143	-1.63742	1.89e-15
VIT_07s0005g04380	3.54161	11.289	0.321024	-1.63925	1.33e-06
VIT_06s0009g00810	17.4311	54.5944	0.320795	-1.64028	0
VIT_00s0480g00090	3.43686	10.9824	0.320455	-1.64181	0.0354396
VIT_04s0023g01100	1.84906	6.04245	0.319682	-1.64529	0.0349813
VIT_14s0036g01060	13.255	41.7256	0.319652	-1.64543	3.33e-16
VIT_18s0041g00370	235.957	739.247	0.319297	-1.64703	5.97e-07
VIT_01s0011g03450	2.82678	9.11696	0.319125	-1.64781	0.000648592
VIT_02s0025g00190	10.1099	31.9723	0.318795	-1.6493	3.53e-12
VIT_09s0018g01670	11.4998	36.4627	0.317657	-1.65446	0
VIT_09s0054g00430	6.17402	19.7253	0.317203	-1.65652	9.28e-10
VIT_18s0122g00980	9.23869	29.4027	0.317032	-1.6573	4.43e-09
VIT_15s0046g03570	127.318	402.325	0.316662	-1.65899	0
VIT_07s0205g00010	3.14083	10.2017	0.316014	-1.66194	0.00272355
VIT_00s0587g00030	26.495	84.2147	0.315599	-1.66384	5.26e-08
VIT_08s0007g01570	19.4066	61.7918	0.31541	-1.6647	5.55e-16
VIT_11s0206g00110	9.57492	30.6307	0.315306	-1.66518	6.37e-07
VIT_00s0214g00020	1.79819	5.96733	0.31527	-1.66534	0.000729858
VIT_11s0016g02800	1.41018	4.74153	0.31495	-1.6668	0.0285185
VIT_10s0003g00220	3.28209	10.7047	0.314379	-1.66942	1.2e-06
VIT_07s0005g02700	2.10014	6.94602	0.314337	-1.66962	0.000285499
VIT_03s0038g02170	5.78081	18.6832	0.313872	-1.67175	1.22e-11
VIT_18s0166g00190	2.10858	6.99366	0.313418	-1.67384	0.0155356
VIT_15s0046g01190	9.99139	32.2368	0.312526	-1.67795	0
VIT_06s0080g00660	1.78803	5.99148	0.312363	-1.6787	0.00274759
VIT_09s0002g03340	5.58771	18.1774	0.311994	-1.68041	0.000443905
VIT_18s0041g00390	435.265	1395.83	0.311893	-1.68088	2.52e-08
VIT_08s0040g01140	11.6778	37.7972	0.311173	-1.68421	4.04e-08
VIT_06s0080g01090	34.7407	112.001	0.31093	-1.68534	0.0309927
VIT_08s0058g00020	3.68057	12.1202	0.310578	-1.68697	8.71e-07
VIT_13s0084g00670	3.37099	11.1303	0.310388	-1.68786	0.0287634
VIT_15s0046g02190	3.49427	11.5468	0.309874	-1.69025	0.0114644
VIT_10s0116g00500	60.6874	196.374	0.309466	-1.69215	5.99e-07
VIT_04s0023g02690	29.0447	94.1254	0.309465	-1.69215	1.64e-07
VIT_03s0017g01710	10.3095	33.6275	0.309074	-1.69398	0.000932132
VIT_05s0020g03010	5.20668	17.1236	0.308965	-1.69449	0.0232351
VIT_01s0011g06330	18.0857	58.8161	0.308923	-1.69468	0
VIT_14s0108g00630	2.62514	8.77522	0.308718	-1.69564	0.0365593
VIT_00s0194g00080	6.97072	22.9011	0.308052	-1.69876	1.28e-06
VIT_06s0080g00920	20.8709	68.0679	0.307854	-1.69968	0.000101005
VIT_06s0004g07120	25.823	84.2133	0.307637	-1.7007	0
VIT_08s0058g01090	15.1215	49.4871	0.307264	-1.70245	0.000388507
VIT_04s0023g01920	12.1942	40.0924	0.306253	-1.70721	0.00092852
VIT_19s0014g03660	14.9213	49.0253	0.306078	-1.70803	0.00366662
VIT_15s0048g02280	8.24868	27.2253	0.306073	-1.70805	3.03e-14
VIT_19s0093g00220	35.0613	114.873	0.305952	-1.70862	0
VIT_19s0014g01480	1.3368	4.67126	0.304259	-1.71663	0.0312491
VIT_01s0011g05290	14.475	47.8551	0.30424	-1.71672	0
VIT_05s0020g02210	33.5195	110.499	0.304111	-1.71733	1.08e-10
VIT_14s0006g00350	48.9239	161.258	0.303913	-1.71827	0
VIT_01s0011g00930	9.1485	30.3992	0.303726	-1.71916	2.42e-11
VIT_12s0057g01230	4.01481	13.5049	0.303547	-1.72001	3.83e-06
VIT_12s0035g00910	7.81718	26.0448	0.303391	-1.72075	1.98e-09
VIT_01s0127g00710	5.45973	18.2905	0.303127	-1.72201	1.05e-12
VIT_05s0020g04130	21.3046	70.9793	0.301347	-1.7305	0
VIT_09s0002g06820	3.07631	10.5059	0.300896	-1.73266	0.00123435
VIT_11s0016g00590	80.4834	267.934	0.300702	-1.73359	1.22e-15
VIT_19s0140g00230	5.96523	20.1223	0.300668	-1.73376	4.49e-11
VIT_01s0026g02690	0.930951	3.38194	0.300387	-1.7351	0.0195394
VIT_19s0090g00830	6.86155	23.1297	0.300328	-1.73539	1.53e-07
VIT_10s0003g00040	7.12085	23.9988	0.300257	-1.73573	1.91e-12
VIT_04s0044g01740	9.09381	30.6341	0.299629	-1.73875	5.97e-13
VIT_14s0108g00990	1.57274	5.56055	0.298163	-1.74583	0.000790446
VIT_17s0000g00110	20.1944	68.0228	0.29813	-1.74599	0
VIT_00s0480g00030	3.81328	13.0952	0.297708	-1.74803	0.00789176
VIT_04s0023g03810	9.20503	31.2113	0.297658	-1.74827	1.03e-13
VIT_18s0001g09040	11.9799	40.6621	0.296721	-1.75282	2.62e-12
VIT_05s0049g01320	5.32455	18.2378	0.296634	-1.75325	0.000186284
VIT_05s0094g01160	16.2473	55.1522	0.296139	-1.75565	0
VIT_10s0003g04090	2.9378	10.2198	0.295826	-1.75718	1.81e-06
VIT_01s0011g02600	10.0711	34.3394	0.29577	-1.75745	6.62e-06
VIT_05s0049g00100	2.51518	8.79514	0.295697	-1.75781	0.00115583
VIT_06s0004g08360	8.93373	30.5091	0.295625	-1.75816	3.33e-16
VIT_02s0033g01380	1.13174	4.12231	0.295295	-1.75977	0.0296264
VIT_01s0011g04720	8.71765	29.8609	0.29481	-1.76214	3.99e-06
VIT_13s0019g00740	9.32263	31.9332	0.294624	-1.76305	3.01e-14
VIT_08s0040g03230	12.515	42.7759	0.294574	-1.7633	0
VIT_17s0000g00770	2.73388	9.59523	0.293856	-1.76682	0.00737503
VIT_08s0007g07480	1.51525	5.45876	0.293299	-1.76956	0.00124533
VIT_11s0016g00190	6.14963	21.2651	0.293224	-1.76992	1.75e-06
VIT_18s0041g01350	23.322	79.9209	0.292888	-1.77158	0
VIT_01s0011g05660	3.26559	11.4531	0.292625	-1.77288	7.03e-08
VIT_01s0127g00740	8.66683	29.9411	0.292332	-1.77432	3.43e-11
VIT_03s0038g03980	23.0986	79.3909	0.292031	-1.77581	8.58e-08
VIT_06s0004g02370	6.7445	23.3932	0.291985	-1.77603	3.49e-08
VIT_17s0000g01110	39.9632	137.36	0.291565	-1.77811	0
VIT_10s0003g01830	2.84883	10.0682	0.291496	-1.77845	0.000141331
VIT_15s0046g00980	9.17669	31.883	0.290525	-1.78326	0
VIT_04s0008g04020	18.1347	62.7185	0.290517	-1.7833	3.96e-11
VIT_13s0067g00110	19.97	69.1807	0.28991	-1.78632	0
VIT_06s0009g03670	2.41395	8.63549	0.289527	-1.78823	0.0253986
VIT_03s0063g01930	0.860373	3.28074	0.288578	-1.79297	0.0366035
VIT_01s0010g02750	6.70964	23.5888	0.288105	-1.79533	1.17e-08
VIT_11s0016g02860	0.705746	2.75035	0.288032	-1.7957	0.0368765
VIT_08s0007g01560	4.36553	15.4699	0.287785	-1.79694	0.0227023
VIT_09s0002g04560	0.695452	2.71892	0.287594	-1.79789	0.0432198
VIT_04s0044g01410	80.0911	278.814	0.287566	-1.79803	1.22e-13
VIT_12s0059g01720	0.597274	2.37996	0.287317	-1.79929	0.047423
VIT_18s0001g09360	98.4935	343.318	0.287139	-1.80018	0
VIT_09s0002g00960	8.03235	28.3187	0.286699	-1.80239	1.65e-12
VIT_06s0004g07090	7.08773	25.0629	0.286256	-1.80462	6.25e-10
VIT_19s0140g00140	4.26949	15.2213	0.286187	-1.80497	0.000272558
VIT_12s0057g00950	1.21278	4.54233	0.286078	-1.80552	0.0199642
VIT_15s0046g00240	45.7985	160.553	0.285794	-1.80695	2.65e-08
VIT_01s0011g05470	11.7326	41.3809	0.285623	-1.80782	5.6e-05
VIT_10s0003g01310	20.7349	73.0403	0.285072	-1.8106	0.000357771
VIT_05s0020g03130	10.6753	37.7841	0.284831	-1.81182	4e-09
VIT_14s0006g01250	6.55313	23.3168	0.284772	-1.81212	3.33e-16
VIT_01s0011g05190	96.0969	338.33	0.28429	-1.81457	2.88e-12
VIT_12s0028g01640	4.84985	17.3778	0.284085	-1.81561	0.000260607
VIT_01s0011g03180	9.88954	35.1389	0.283916	-1.81646	5.97e-13
VIT_02s0025g02960	7.1493	25.563	0.283079	-1.82072	0.0106181
VIT_11s0016g04050	2.94905	10.7277	0.283015	-1.82105	0.0433571
VIT_05s0020g04500	15.7738	56.1087	0.282682	-1.82275	2.13e-05
VIT_17s0000g02120	4.06766	14.7465	0.281752	-1.8275	0.0410102
VIT_04s0008g01230	6.24246	22.4922	0.281418	-1.82921	4.26e-08
VIT_19s0015g00440	3.184	11.6334	0.281198	-1.83034	2.46e-08
VIT_07s0141g00270	18.0269	64.4235	0.281173	-1.83047	1.42e-08
VIT_01s0011g05170	1120.01	3984.11	0.281142	-1.83063	0
VIT_07s0005g00060	123.645	440.869	0.280655	-1.83313	0
VIT_18s0001g00610	18.2702	65.4925	0.280301	-1.83495	2.06e-06
VIT_08s0007g01040	8.04361	29.0113	0.28027	-1.83511	1.08e-13
VIT_07s0104g00830	15.5691	55.9015	0.280073	-1.83613	0
VIT_18s0001g08810	1.95449	7.29762	0.279807	-1.83749	0.0152943
VIT_02s0025g01990	2.89721	10.6763	0.279561	-1.83877	0.0180225
VIT_06s0009g01380	5.9764	21.6934	0.279525	-1.83895	5.84e-08
VIT_18s0001g08340	4.82314	17.6202	0.278697	-1.84323	0.000180401
VIT_01s0011g03520	3.56748	13.1194	0.2786	-1.84373	6.42e-06
VIT_14s0068g01990	5.90825	21.5416	0.278339	-1.84509	8.98e-08
VIT_14s0060g02440	5.09545	18.6309	0.278198	-1.84582	2.13e-05
VIT_04s0008g03760	10.9859	39.8631	0.277791	-1.84793	0
VIT_01s0026g01780	11.1304	40.4234	0.277517	-1.84935	0
VIT_12s0028g02180	57.7136	208.297	0.277494	-1.84947	6.72e-13
VIT_10s0003g04100	7.57698	27.6495	0.27721	-1.85095	0
VIT_10s0003g02890	81.9393	295.922	0.277192	-1.85104	0.01627
VIT_18s0089g01030	15.1999	55.3046	0.276428	-1.85502	3.49e-09
VIT_02s0012g01450	7.51106	27.5399	0.275926	-1.85765	1.73e-09
VIT_17s0000g05250	16.6129	60.6957	0.275158	-1.86167	0
VIT_03s0091g00510	1.24001	4.83044	0.274931	-1.86286	0.00097862
VIT_13s0064g00410	1.33639	5.18175	0.274892	-1.86306	0.000508921
VIT_01s0011g02330	4.26178	15.8383	0.274641	-1.86438	0.00286353
VIT_01s0150g00320	12.9053	47.3294	0.274531	-1.86496	5.09e-09
VIT_13s0019g00730	6.09806	22.5973	0.27376	-1.86902	7.67e-09
VIT_17s0000g04210	3.06866	11.5371	0.273625	-1.86973	0.0319936
VIT_00s0904g00010	78.3629	286.934	0.273411	-1.87086	0.00021542
VIT_18s0001g04640	3.37395	12.6754	0.273144	-1.87227	0.00725791
VIT_14s0030g00410	19.8621	73.1228	0.272834	-1.87391	0
VIT_09s0002g02450	4.42843	16.5716	0.27256	-1.87535	2.11e-08
VIT_16s0013g01080	9.28504	34.4075	0.272422	-1.87608	0.00881788
VIT_05s0049g00950	29.5531	108.846	0.272324	-1.8766	0
VIT_04s0008g04000	8.69744	32.2771	0.272199	-1.87726	0
VIT_01s0026g00520	13.5384	50.2535	0.271164	-1.88276	0
VIT_07s0141g00920	2.06065	7.93633	0.270803	-1.88469	0.00151434
VIT_05s0020g00930	18.8053	70.0549	0.269703	-1.89056	1.17e-06
VIT_18s0122g00620	4.90955	18.5713	0.26914	-1.89357	9.64e-06
VIT_01s0150g00440	0.592064	2.53088	0.269004	-1.8943	0.0300819
VIT_10s0003g03270	2.66804	10.2546	0.268836	-1.8952	5.15e-08
VIT_05s0020g04490	25.2248	94.1677	0.268814	-1.89532	1.24e-06
VIT_14s0066g02610	9.79118	36.7859	0.268581	-1.89657	0.00487485
VIT_04s0008g01280	2.83598	10.9056	0.268196	-1.89864	4.85e-06
VIT_17s0000g07190	5.43562	20.6062	0.268099	-1.89916	0.0317488
VIT_03s0091g01240	6.65636	25.1642	0.268049	-1.89943	1.51e-11
VIT_06s0004g07490	1.40672	5.58409	0.267835	-1.90058	0.0263702
VIT_07s0141g00360	38.7386	145.337	0.267155	-1.90425	1.81e-05
VIT_04s0023g01150	31.2663	117.451	0.266965	-1.90528	1.11e-16
VIT_00s0802g00020	9.42879	35.659	0.266912	-1.90556	0
VIT_07s0005g02060	3.50522	13.5042	0.266163	-1.90962	1.39e-10
VIT_05s0029g00240	19.413	73.4319	0.265581	-1.91277	0
VIT_05s0049g00090	12.272	46.5735	0.265413	-1.91369	0.0208607
VIT_00s2300g00010	1.79963	7.11655	0.265412	-1.91369	0.000807995
VIT_02s0012g01120	21.1081	80.1734	0.264395	-1.91923	2.85e-12
VIT_07s0104g00840	1.76496	7.01745	0.26424	-1.92008	0.00100399
VIT_05s0020g01420	2.87688	11.2279	0.264182	-1.9204	2.41e-05
VIT_02s0025g00550	1.03567	4.26351	0.263876	-1.92207	0.0471549
VIT_19s0015g00340	9.92369	37.9903	0.26357	-1.92374	6.66e-16
VIT_05s0020g01110	4.59012	17.8241	0.262546	-1.92936	1.48e-05
VIT_05s0020g02880	2.72124	10.7071	0.262515	-1.92953	2.46e-08
VIT_16s0039g01410	6.94499	26.8005	0.262478	-1.92973	1.66e-13
VIT_05s0077g01410	0.852683	3.59246	0.262285	-1.93079	0.00871563
VIT_02s0087g00720	6.9852	26.9854	0.262171	-1.93142	3.04e-13
VIT_08s0007g06700	4.16618	16.2553	0.26181	-1.93341	0.000351638
VIT_11s0052g01320	1.87849	7.51754	0.261803	-1.93345	0.0151989
VIT_11s0016g01430	3.19827	12.5626	0.261722	-1.93389	4.17e-08
VIT_16s0013g01120	21.166	81.3357	0.261333	-1.93604	0
VIT_18s0089g01270	21.3424	82.0206	0.261301	-1.93622	2.63e-09
VIT_18s0001g04660	2.65146	10.4974	0.261128	-1.93717	0.0126005
VIT_18s0001g08100	7.58565	29.452	0.260608	-1.94005	3.33e-16
VIT_18s0001g00820	14.3418	55.4251	0.26038	-1.94131	1.51e-14
VIT_03s0038g00670	51.4029	197.923	0.260166	-1.9425	0
VIT_12s0059g01250	9.36077	36.3663	0.259874	-1.94412	0
VIT_14s0060g02390	2.38379	9.52723	0.259642	-1.9454	0.016383
VIT_00s0323g00060	87.8742	338.976	0.259499	-1.9462	8.01e-06
VIT_15s0048g00550	4.42643	17.453	0.258776	-1.95022	1.91e-05
VIT_18s0001g15130	1.32716	5.47937	0.258637	-1.951	0.00916924
VIT_12s0059g01790	5.87952	23.1274	0.258117	-1.9539	1.09e-10
VIT_17s0000g08240	12.146	47.4266	0.258	-1.95456	7.35e-14
VIT_18s0001g14450	22.2742	86.6881	0.257986	-1.95464	0
VIT_03s0088g00290	51.7823	201.455	0.257489	-1.95742	3.72e-05
VIT_00s0386g00050	36.0804	140.563	0.257327	-1.95832	4.53e-10
VIT_09s0054g01220	4.34739	17.2612	0.257084	-1.95969	1.86e-05
VIT_17s0119g00110	15.9431	62.4083	0.256911	-1.96066	0.000326923
VIT_06s0004g07310	5.10915	20.2998	0.256133	-1.96503	3.81e-14
VIT_08s0007g02440	1.38843	5.78262	0.255731	-1.9673	0.0137738
VIT_09s0002g07120	12.3115	48.5921	0.255225	-1.97016	0
VIT_12s0035g01820	3.08825	12.4824	0.254657	-1.97337	3.44e-08
VIT_13s0019g05120	0.755143	3.33043	0.253938	-1.97745	0.0462909
VIT_05s0062g00780	1.74238	7.23061	0.253508	-1.9799	0.0102978
VIT_12s0057g01080	4.88942	19.6684	0.253202	-1.98164	8.52e-08
VIT_17s0000g01790	3.48929	14.1478	0.253041	-1.98256	0.00587532
VIT_18s0001g15120	3.61506	14.6648	0.2527	-1.9845	0.000512778
VIT_18s0001g08550	9.95156	39.8411	0.25206	-1.98816	1.11e-16
VIT_07s0005g04320	2.37147	9.81781	0.250812	-1.99532	0.0263545
VIT_07s0197g00080	3.76424	15.3974	0.250383	-1.99779	6.31e-13
VIT_09s0002g04260	32.4788	130.125	0.250296	-1.99829	0
VIT_13s0067g02710	11.1424	44.9463	0.249931	-2.0004	0.00963341
VIT_14s0066g00400	1.12381	4.87177	0.249384	-2.00356	0.000325294
VIT_06s0004g05330	185.378	745.4	0.248819	-2.00683	3.06e-07
VIT_02s0025g01740	10.9278	44.3171	0.24864	-2.00787	0
VIT_09s0002g00570	16.7044	67.668	0.248208	-2.01038	0.00525462
VIT_08s0007g04800	32.5534	131.554	0.248147	-2.01073	0
VIT_08s0007g01590	3.30969	13.7079	0.248104	-2.01098	0.0113365
VIT_18s0072g00990	2.4988	10.4479	0.247907	-2.01213	0.00246751
VIT_15s0046g01560	546.289	2204.87	0.247806	-2.01272	4.04e-13
VIT_10s0003g02680	5.31118	21.8041	0.247775	-2.0129	4.64e-10
VIT_08s0040g00780	2.44331	10.2479	0.247337	-2.01545	1.38e-05
VIT_09s0018g01190	2.81549	11.7626	0.24713	-2.01666	7.52e-07
VIT_18s0157g00090	3.32945	13.8539	0.246926	-2.01785	0.00604856
VIT_18s0001g09010	1.73618	7.40181	0.246914	-2.01792	0.0201513
VIT_01s0150g00330	0.899896	4.02295	0.246433	-2.02073	0.0145467
VIT_08s0007g05180	3.35154	13.9766	0.246343	-2.02126	0.00530533
VIT_16s0022g00510	8.89603	36.4987	0.246243	-2.02185	0.0212723
VIT_04s0044g00360	0.832485	3.7538	0.246153	-2.02237	0.0220449
VIT_02s0033g00300	4.29032	17.824	0.245841	-2.0242	3e-15
VIT_11s0016g03140	5.90772	24.4311	0.245561	-2.02585	0
VIT_03s0038g04110	13.634	56.2684	0.243935	-2.03543	0
VIT_18s0072g00260	2.55456	10.9058	0.242671	-2.04293	0.00543824
VIT_04s0044g01880	6.23732	26.1553	0.241991	-2.04697	0.00981442
VIT_05s0020g03190	12.1153	50.5547	0.241469	-2.05009	0.00215583
VIT_18s0001g07410	2.44538	10.5151	0.241318	-2.05099	2.19e-06
VIT_19s0014g00160	7.61367	31.9413	0.241249	-2.05141	9.1e-15
VIT_07s0104g00410	48.6183	202.092	0.241031	-2.05271	0
VIT_18s0001g15650	3.00744	12.8782	0.240689	-2.05476	3.37e-07
VIT_19s0014g02120	5.40523	22.8619	0.240463	-2.05611	0.00271493
VIT_05s0020g02690	79.5382	331.616	0.240129	-2.05812	0
VIT_03s0017g01210	86.9464	362.619	0.240028	-2.05873	0
VIT_15s0046g00280	6.22075	26.3039	0.240003	-2.05888	1.96e-05
VIT_11s0016g00730	4.82242	20.4961	0.239788	-2.06017	2.52e-14
VIT_13s0064g00890	65.4694	273.757	0.239489	-2.06197	0
VIT_17s0000g08070	52.4751	219.764	0.2392	-2.06371	0
VIT_00s0480g00040	2.72174	11.7756	0.23898	-2.06504	0.00691302
VIT_19s0177g00280	4.80901	20.5101	0.238975	-2.06507	6.18e-08
VIT_00s1543g00010	1.00508	4.59514	0.238838	-2.06589	0.0248643
VIT_13s0019g00890	9.72545	41.1293	0.238708	-2.06668	1.43e-11
VIT_18s0001g15220	1.12732	5.1358	0.237526	-2.07384	0.00886778
VIT_07s0005g03340	1.30803	5.90169	0.237327	-2.07505	0.00283763
VIT_19s0090g01530	1.72347	7.66339	0.236985	-2.07713	1.45e-05
VIT_06s0004g05910	4.21349	18.1769	0.236901	-2.07764	1.18e-07
VIT_09s0002g00700	2.47375	10.8548	0.236435	-2.08049	1.86e-06
VIT_18s0001g09390	5.62748	24.2682	0.235711	-2.08491	1.17e-13
VIT_18s0001g13360	4.13945	17.9587	0.235665	-2.08519	2.22e-16
VIT_03s0091g00160	1.45882	6.59396	0.235315	-2.08734	0.0282765
VIT_03s0038g01090	1.99269	8.87642	0.234957	-2.08953	0.00388028
VIT_08s0007g06060	0.73245	3.51279	0.234952	-2.08956	0.0321498
VIT_00s0181g00050	1.07782	4.98529	0.234835	-2.09028	0.000402587
VIT_18s0001g07390	1.20435	5.53554	0.23436	-2.0932	0.000225325
VIT_18s0001g12340	14.1584	60.8384	0.23425	-2.09388	0
VIT_01s0011g00590	23.5863	101.103	0.23421	-2.09412	0
VIT_03s0038g03410	2.18824	9.74557	0.234079	-2.09493	1.52e-07
VIT_09s0002g00890	22.1633	95.1054	0.234018	-2.09531	0.0274555
VIT_08s0056g00140	6.11927	26.5702	0.233806	-2.09661	0
VIT_19s0015g01750	1.5843	7.19839	0.233027	-2.10143	0.00030983
VIT_10s0092g00590	1.22223	5.64886	0.232855	-2.1025	7.96e-05
VIT_16s0098g01900	30.5824	131.764	0.232807	-2.10279	8.12e-05
VIT_01s0026g00500	11.3943	49.3649	0.232705	-2.10342	0
VIT_17s0000g05070	141.636	609.895	0.232382	-2.10543	0
VIT_13s0156g00190	15.161	65.7028	0.232171	-2.10674	0
VIT_03s0038g03920	7.2312	31.5549	0.232117	-2.10708	2.25e-14
VIT_18s0001g06430	1.03641	4.87323	0.231812	-2.10897	0.000711764
VIT_19s0014g00540	1.71475	7.80686	0.231597	-2.11031	7.02e-06
VIT_01s0244g00170	26.3926	114.471	0.231377	-2.11168	0.00323646
VIT_11s0052g01270	6.39937	28.1841	0.230372	-2.11797	0.0208362
VIT_06s0004g00980	4.75898	21.0811	0.23018	-2.11917	2.22e-16
VIT_16s0100g00740	0.754388	3.68984	0.229793	-2.12159	0.0132905
VIT_08s0007g07920	22.0368	96.6952	0.228867	-2.12742	0
VIT_16s0100g00290	43.6454	191.644	0.228231	-2.13143	0
VIT_13s0019g00900	13.7705	60.8388	0.227885	-2.13362	0
VIT_07s0031g00590	3.23368	14.608	0.227781	-2.13428	0.000119948
VIT_11s0016g03010	4.95998	22.2058	0.227587	-2.13551	3.32e-05
VIT_07s0031g02700	3.0181	13.6906	0.227302	-2.13732	0.000914375
VIT_03s0038g02520	334.704	1481.4	0.226001	-2.1456	0
VIT_05s0049g01550	1.42625	6.73035	0.225877	-2.14639	0.00102025
VIT_17s0000g09000	6.41526	28.8548	0.225588	-2.14824	0.0134274
VIT_04s0008g03950	29.5722	131.686	0.22528	-2.15021	0
VIT_11s0052g01280	4.92401	22.2768	0.225259	-2.15034	0.0332577
VIT_18s0001g14480	12.7643	57.16	0.224955	-2.15229	1.9e-05
VIT_03s0017g00650	10.5589	47.5296	0.224136	-2.15756	5.95e-05
VIT_14s0108g01420	24.7235	110.964	0.223656	-2.16064	0
VIT_07s0191g00050	6.94469	31.4725	0.223654	-2.16066	2.22e-13
VIT_13s0019g01840	9.12954	41.3798	0.222908	-2.16548	0
VIT_00s0371g00100	14.9728	67.6151	0.222837	-2.16594	0.0230228
VIT_14s0030g00250	4.23799	19.4474	0.222773	-2.16635	9.93e-10
VIT_05s0077g00520	4.66197	21.3665	0.222608	-2.16742	2.7e-08
VIT_00s0194g00160	1.37136	6.58594	0.222557	-2.16775	0.0150258
VIT_18s0001g06760	4.12584	18.9847	0.222298	-2.16943	0
VIT_19s0015g00530	1.77167	8.40016	0.222151	-2.17039	1.51e-06
VIT_02s0234g00130	12.7092	57.6361	0.222146	-2.17042	0.000994374
VIT_08s0007g00030	0.728406	3.70743	0.221951	-2.17168	0.00350241
VIT_08s0032g01220	4.76893	21.9193	0.221877	-2.17217	0.014117
VIT_16s0050g00400	0.601976	3.14669	0.221348	-2.17561	0.0200833
VIT_13s0084g00090	24.5822	111.844	0.220635	-2.18026	0
VIT_16s0013g00890	1.55104	7.47853	0.220061	-2.18403	8.62e-07
VIT_09s0002g02490	2.1059	10.0097	0.219848	-2.18542	6.8e-06
VIT_19s0015g01020	0.713339	3.67797	0.219707	-2.18635	0.0152587
VIT_07s0031g02170	20.0434	91.7768	0.219426	-2.18819	0
VIT_10s0116g01200	6.12946	28.4372	0.218879	-2.1918	0.00885892
VIT_05s0077g01290	8.03065	37.1342	0.218814	-2.19222	0
VIT_08s0007g06960	3.58595	16.8221	0.218806	-2.19227	9.88e-08
VIT_11s0052g01120	21.8654	100.671	0.218139	-2.19668	0
VIT_06s0004g01890	2.05251	9.8978	0.216975	-2.2044	0.000311272
VIT_04s0008g06930	0.661825	3.48958	0.216903	-2.20488	0.0046388
VIT_19s0090g01000	668.334	3086.82	0.216543	-2.20728	0
VIT_08s0007g08520	23.4877	109.216	0.21593	-2.21136	0.0127209
VIT_08s0105g00180	1.34944	6.69498	0.215781	-2.21236	0.00585274
VIT_13s0019g02740	0.361598	2.11827	0.215659	-2.21317	0.0264314
VIT_00s0389g00040	2.78963	13.3778	0.215645	-2.21327	0.000608212
VIT_00s0274g00050	4.82639	22.877	0.215136	-2.21668	0.00242321
VIT_10s0003g00090	201.327	937.024	0.214959	-2.21787	0
VIT_08s0105g00190	1.93679	9.45996	0.214813	-2.21885	0.0031394
VIT_17s0000g04840	2.80982	13.5372	0.214606	-2.22023	1.73e-08
VIT_05s0062g00250	67.1098	313.271	0.214527	-2.22077	1.82e-12
VIT_07s0104g01730	20.7796	97.5087	0.214083	-2.22376	1.02e-14
VIT_12s0028g00040	3.02181	14.5671	0.213992	-2.22437	9.84e-11
VIT_16s0098g01170	5.59869	26.6166	0.213932	-2.22478	1.49e-09
VIT_18s0001g15640	12.8231	60.6096	0.213145	-2.23009	4.91e-09
VIT_07s0031g00120	2.59839	12.678	0.212493	-2.23451	3.35e-12
VIT_06s0004g07920	9.2514	43.9988	0.212438	-2.23489	0
VIT_11s0037g00890	1.59455	7.95615	0.212435	-2.23491	0.000202108
VIT_07s0031g01270	1.19978	6.10719	0.212118	-2.23706	0.00337441
VIT_10s0003g02900	23.7347	112.431	0.211956	-2.23817	0.00171347
VIT_00s0346g00080	3.40879	16.6034	0.211075	-2.24417	0.00284263
VIT_13s0067g03780	2.21818	10.9649	0.211034	-2.24445	1.46e-06
VIT_13s0067g00260	18.5376	88.4418	0.210685	-2.24684	0.00185617
VIT_03s0038g01130	1.0828	5.62239	0.209655	-2.25391	0.000356827
VIT_13s0074g00040	2.9403	14.5372	0.208867	-2.25934	1.24e-05
VIT_08s0007g06950	1.33452	6.8808	0.207924	-2.26587	1.27e-06
VIT_11s0016g02790	24.0859	116.459	0.207646	-2.2678	0
VIT_18s0001g12880	0.428399	2.52995	0.207369	-2.26973	0.0126842
VIT_14s0066g01150	2.27017	11.4398	0.206862	-2.27326	0.00132622
VIT_08s0007g03820	2.79818	14.0054	0.20667	-2.2746	5.18e-05
VIT_05s0102g00710	6.49709	31.9518	0.206356	-2.27679	0
VIT_01s0127g00530	3.06785	15.3427	0.206236	-2.27763	0.00154419
VIT_01s0137g00460	3.1825	15.9509	0.205565	-2.28233	2.81e-06
VIT_12s0028g03200	5.81067	28.7691	0.20533	-2.28399	0
VIT_07s0005g01970	1.37122	7.15291	0.205192	-2.28495	5.9e-05
VIT_02s0025g03540	40.0483	196.116	0.204699	-2.28842	0
VIT_19s0093g00310	8.2407	40.7401	0.204645	-2.2888	9.78e-06
VIT_00s0975g00020	9.001	44.5776	0.204085	-2.29276	0
VIT_08s0056g00780	3.26603	16.5211	0.203541	-2.29661	3.89e-08
VIT_13s0067g02390	0.464094	2.76132	0.203107	-2.29969	0.0204299
VIT_11s0052g01300	13.7372	68.1719	0.202928	-2.30096	0.000268224
VIT_18s0075g00270	2.64283	13.5127	0.202745	-2.30226	4.69e-09
VIT_07s0005g02460	1.89563	9.89627	0.201348	-2.31224	4.1e-07
VIT_01s0127g00560	51.0754	254.19	0.201315	-2.31247	0.0113504
VIT_01s0127g00540	60.3716	300.39	0.2013	-2.31258	0.000294175
VIT_01s0011g02000	5.49057	27.7742	0.201178	-2.31346	0
VIT_08s0007g08680	1.24504	6.69983	0.200322	-2.3196	7.79e-06
VIT_12s0059g00370	1.82584	9.61223	0.200053	-2.32154	0.00948773
VIT_11s0052g01200	9.0446	45.9652	0.198887	-2.32998	0.0243236
VIT_02s0087g00750	4.04304	20.8604	0.198479	-2.33294	5.12e-08
VIT_04s0008g01700	2.38042	12.5028	0.198177	-2.33514	0.000791519
VIT_06s0061g00440	30.2212	153.328	0.197737	-2.33835	1.83e-13
VIT_01s0011g03050	2.54592	13.3963	0.197321	-2.34139	0.000714206
VIT_05s0051g00680	4.3082	22.3546	0.197082	-2.34313	9.94e-09
VIT_02s0012g00990	15.3254	78.3268	0.196905	-2.34443	0
VIT_15s0048g02530	6.15414	31.8066	0.196553	-2.34701	0.0177065
VIT_05s0102g00600	2.01788	10.7919	0.196026	-2.35088	0.00606318
VIT_02s0012g00550	20.469	105.165	0.195566	-2.35427	3.85e-13
VIT_16s0100g00900	0.411981	2.60621	0.195552	-2.35437	0.01891
VIT_12s0035g02150	8.49186	44.0109	0.195169	-2.3572	5.77e-08
VIT_14s0108g01000	3.48825	18.3948	0.194946	-2.35885	0.00797543
VIT_01s0026g00880	2.59913	13.845	0.194792	-2.35999	1.09e-08
VIT_07s0031g01320	4.85315	25.4381	0.194627	-2.36122	0
VIT_18s0001g09910	11.5099	59.9408	0.193654	-2.36845	0
VIT_04s0008g01110	1.19038	6.65286	0.193643	-2.36853	0.00140793
VIT_16s0022g00670	221.99	1154.8	0.192318	-2.37844	0
VIT_14s0060g02730	1.25886	7.06406	0.192092	-2.38013	0.00630775
VIT_11s0016g00300	1.28068	7.17951	0.192043	-2.3805	1.43e-05
VIT_04s0008g03200	2.88242	15.5618	0.191532	-2.38435	1.1e-07
VIT_01s0011g02030	12.755	67.3839	0.190746	-2.39027	0
VIT_05s0020g04820	2.60489	14.1745	0.190705	-2.39058	0.00320192
VIT_18s0001g11950	0.736479	4.38024	0.190572	-2.39159	0.000321315
VIT_07s0129g00320	7.68404	40.8808	0.190367	-2.39315	0
VIT_14s0006g02550	15.0187	79.4615	0.190243	-2.39408	9.96e-07
VIT_17s0053g00380	5.29762	28.4077	0.189948	-2.39633	0
VIT_04s0008g03920	0.663095	4.01205	0.189794	-2.39749	0.00419562
VIT_12s0059g00310	1.71369	9.55403	0.189666	-2.39847	0.00767701
VIT_14s0060g01190	13.1205	69.7475	0.189525	-2.39954	0
VIT_02s0025g01240	3.94607	21.3514	0.189424	-2.40031	4.9e-05
VIT_14s0083g01030	4.91956	26.5228	0.189196	-2.40205	0
VIT_18s0001g07320	9.11563	48.7071	0.189173	-2.40222	0.00827507
VIT_15s0046g01990	3.17345	17.3091	0.189028	-2.40333	1.33e-15
VIT_14s0060g01720	236.865	1253.95	0.188975	-2.40374	0
VIT_05s0049g01780	3.03225	16.6325	0.188234	-2.4094	0.00628217
VIT_13s0067g01020	0.784023	4.69009	0.188181	-2.4098	0.000111244
VIT_04s0023g00580	3.19292	17.5004	0.188081	-2.41057	0.00779088
VIT_07s0005g01980	0.642537	3.95589	0.187366	-2.41607	0.00039803
VIT_05s0020g02480	4.3886	24.0023	0.186953	-2.41925	0
VIT_00s0301g00080	14.3662	77.5742	0.186466	-2.42301	4.79e-12
VIT_11s0016g03350	5.06323	27.7155	0.18625	-2.42468	0.000221311
VIT_16s0050g02100	3.37572	18.6815	0.185989	-2.42671	6.67e-12
VIT_13s0158g00080	4.94578	27.1559	0.185766	-2.42844	1.7e-11
VIT_11s0016g03370	3.0892	17.1643	0.185738	-2.42866	3.56e-10
VIT_14s0006g02570	5.02989	27.6201	0.185689	-2.42904	2.01e-09
VIT_18s0001g15000	14.5136	78.8649	0.185286	-2.43218	0
VIT_18s0072g01110	4.49364	24.8292	0.184967	-2.43466	0
VIT_19s0014g04650	8.79967	48.1105	0.184962	-2.4347	0.00203615
VIT_13s0019g03060	4.40929	24.3938	0.184812	-2.43587	1.11e-11
VIT_05s0062g00820	1.87842	10.7063	0.184695	-2.43678	0.00629729
VIT_14s0006g02160	0.529906	3.41329	0.184264	-2.44016	0.00329082
VIT_16s0039g02550	25.3354	138.21	0.184027	-2.44201	9.99e-16
VIT_18s0001g10690	3.32054	18.6084	0.183768	-2.44404	2.25e-13
VIT_07s0031g02550	3.75488	21.0253	0.183305	-2.44769	1.65e-14
VIT_02s0025g02600	2.35414	13.3908	0.183209	-2.44844	0.000872443
VIT_03s0091g00500	18.0824	99.7805	0.182217	-2.45627	0
VIT_14s0066g02640	149.285	820.017	0.182172	-2.45663	0
VIT_00s0615g00020	0.362883	2.54631	0.181538	-2.46166	0.00937359
VIT_17s0000g09400	2.60275	14.9101	0.18123	-2.4641	1.08e-05
VIT_06s0004g05340	4.99933	28.1517	0.181117	-2.46501	0
VIT_14s0030g01700	1.94698	11.3043	0.18103	-2.4657	2.81e-05
VIT_05s0020g04840	1.16856	7.02779	0.180435	-2.47045	0.00596867
VIT_00s2086g00010	44.1458	245.235	0.18042	-2.47057	0
VIT_19s0090g01170	2.72136	15.6734	0.179981	-2.47409	8.14e-09
VIT_12s0035g00920	0.276993	2.09357	0.179868	-2.47499	0.0175745
VIT_03s0038g02230	18.7789	105.238	0.179388	-2.47884	0
VIT_00s1328g00020	24.4978	137.163	0.17933	-2.47931	0
VIT_14s0083g00410	1.7198	10.1881	0.178593	-2.48526	0.0206708
VIT_07s0005g02470	5.77868	32.9586	0.178358	-2.48715	0
VIT_14s0060g01730	79.3317	445.511	0.178293	-2.48768	0
VIT_18s0041g01290	1.01104	6.24428	0.177899	-2.49087	0.0017756
VIT_03s0063g01790	0.907449	5.67967	0.177357	-2.49528	0.00381036
VIT_18s0001g00700	1.73772	10.4114	0.176507	-2.5022	3.49e-10
VIT_18s0001g12110	18.4514	105.341	0.176109	-2.50546	0
VIT_05s0062g00310	0.704832	4.57999	0.175744	-2.50845	0.00375352
VIT_10s0116g01780	237.606	1356.05	0.175293	-2.51216	0
VIT_06s0080g00780	2.86292	16.935	0.174968	-2.51484	7.15e-05
VIT_02s0025g02020	12.5396	72.2658	0.174907	-2.51534	0
VIT_02s0025g03590	14.3312	82.5286	0.174865	-2.51569	0
VIT_01s0127g00850	1.6819	10.2161	0.174443	-2.51918	0.012484
VIT_15s0046g03430	4.25095	24.962	0.174313	-2.52025	5.1e-07
VIT_17s0000g03910	0.504173	3.50207	0.172647	-2.5341	0.000515162
VIT_13s0067g02630	8.57604	50.2933	0.172518	-2.53518	0.000150428
VIT_02s0012g00400	1.32971	8.2912	0.172494	-2.53538	0.000925725
VIT_03s0091g00490	5.27405	31.1747	0.172401	-2.53616	0
VIT_06s0004g06480	0.958755	6.17069	0.17167	-2.54229	6.17e-06
VIT_14s0060g00990	6.46386	38.3541	0.171155	-2.54663	6.88e-15
VIT_11s0016g00670	2.12774	13.0536	0.170713	-2.55036	0.000238051
VIT_05s0062g00630	1.14577	7.30437	0.170646	-2.55092	1.96e-07
VIT_19s0014g03240	6.8323	40.672	0.170462	-2.55248	0
VIT_05s0020g04280	1.19534	7.60897	0.170334	-2.55356	0.0011265
VIT_17s0053g00040	2.86303	17.4649	0.169703	-2.55892	0
VIT_18s0076g00250	6.79371	40.9746	0.168268	-2.57117	3.35e-08
VIT_15s0024g00410	1.00228	6.59378	0.167336	-2.57918	0.00660156
VIT_12s0028g02520	3.60387	22.1501	0.167267	-2.57978	0
VIT_05s0062g01300	0.949786	6.28824	0.167123	-2.58102	4.66e-07
VIT_19s0140g00120	6.31299	38.5	0.166602	-2.58552	1.96e-05
VIT_18s0001g11430	0.790958	5.36747	0.166221	-2.58882	0.00736342
VIT_01s0026g01950	71.0219	428.702	0.165904	-2.59158	0
VIT_07s0031g02610	9.27659	56.9003	0.164814	-2.60109	0.0001922
VIT_09s0002g00220	1.14087	7.53965	0.164766	-2.60151	0.0066375
VIT_06s0004g02230	1.6345	10.5405	0.164691	-2.60217	0.00125955
VIT_14s0006g00300	1.54999	10.0325	0.164608	-2.6029	2.64e-05
VIT_14s0006g01600	6.24012	38.5992	0.164293	-2.60566	2.46e-12
VIT_07s0031g00530	4.92486	30.6857	0.163802	-2.60997	0.00182678
VIT_19s0090g01040	3.61225	22.6947	0.163642	-2.61139	3.52e-13
VIT_16s0050g02530	3.53716	22.3307	0.16295	-2.6175	0
VIT_00s0187g00050	16.367	101.416	0.162388	-2.62248	1.82e-09
VIT_04s0008g00610	14.7869	91.6881	0.162383	-2.62253	1.67e-06
VIT_07s0129g00240	1.12592	7.5666	0.162244	-2.62377	0.00122404
VIT_11s0052g01090	3.9417	24.9239	0.162231	-2.62388	0
VIT_14s0083g01220	0.631321	4.52985	0.161834	-2.62742	0.00153016
VIT_01s0011g06140	2.2069	14.2759	0.161719	-2.62844	0.000218096
VIT_03s0038g01350	4.09493	25.9658	0.161625	-2.62928	0
VIT_09s0002g08680	2.55552	16.5205	0.160855	-2.63617	2.11e-11
VIT_09s0070g00240	1.80965	11.9085	0.160521	-2.63917	2.22e-14
VIT_18s0001g11320	3.32055	21.3368	0.160403	-2.64023	0
VIT_14s0068g01620	9.09991	57.4459	0.160183	-2.64221	2.23e-14
VIT_11s0016g05320	2.75652	17.8699	0.159962	-2.6442	0
VIT_18s0001g11310	1.31699	8.87916	0.159813	-2.64555	7.87e-10
VIT_14s0060g02320	2.34241	15.3042	0.159723	-2.64636	0.000376961
VIT_18s0001g06750	0.766136	5.43791	0.15965	-2.64702	0.00484096
VIT_18s0001g08430	12.1173	76.7163	0.15928	-2.65036	0
VIT_07s0005g03390	1.41157	9.52205	0.158966	-2.65321	2.52e-10
VIT_06s0061g01300	4.4925	28.9441	0.158742	-2.65525	5.63e-05
VIT_04s0023g01140	11.067	70.4114	0.158627	-2.65629	6.66e-16
VIT_01s0026g00180	0.932425	6.54202	0.158152	-2.66061	2.43e-05
VIT_00s2739g00010	0.41504	3.27813	0.157801	-2.66382	0.00826669
VIT_14s0030g00860	1.47359	9.99423	0.157677	-2.66496	0.00390151
VIT_01s0011g05450	2.19963	14.6005	0.157658	-2.66513	0
VIT_02s0025g02190	2.85258	18.7672	0.157448	-2.66705	1.17e-14
VIT_14s0068g01970	1.52011	10.3806	0.156306	-2.67756	0.000717023
VIT_19s0090g01870	1.36256	9.40268	0.155812	-2.68212	0.0170414
VIT_01s0010g02930	1.47621	10.1732	0.15519	-2.6879	0.00400844
VIT_02s0025g03300	5.09599	33.6109	0.15467	-2.69273	0.00141317
VIT_09s0002g01080	12.3291	80.4487	0.15453	-2.69405	0.00358193
VIT_03s0038g04330	4.40007	29.1489	0.154473	-2.69457	1.79e-05
VIT_08s0007g03240	1.00829	7.24305	0.153399	-2.70464	0.00120944
VIT_15s0048g00530	3.21193	21.624	0.153289	-2.70567	0
VIT_13s0067g00220	10.2508	67.7873	0.152738	-2.71087	0
VIT_04s0008g07370	0.821508	6.05244	0.152728	-2.71097	1.69e-07
VIT_00s0256g00010	0.772375	5.75476	0.152104	-2.71687	2.6e-05
VIT_08s0040g00690	1.95936	13.5681	0.151998	-2.71787	1.91e-12
VIT_07s0005g01350	6.80185	45.4647	0.151872	-2.71907	0
VIT_03s0038g01110	1.46984	10.3605	0.151808	-2.71968	0.00319945
VIT_01s0010g02950	0.665837	5.07767	0.15142	-2.72337	0.00158975
VIT_00s0181g00180	0.37111	3.13379	0.151303	-2.72449	0.00409511
VIT_16s0022g01970	1.4111	10.0075	0.151301	-2.72451	7.62e-09
VIT_01s0011g05390	12.2657	81.7739	0.151255	-2.72494	0
VIT_18s0001g10830	2.82242	19.346	0.151218	-2.7253	0
VIT_18s0001g11470	4.34343	29.4141	0.151169	-2.72577	0.00417551
VIT_05s0094g00470	1.74691	12.2831	0.150616	-2.73105	1.9e-05
VIT_05s0102g00620	3.19267	21.9714	0.150008	-2.73689	6.6e-05
VIT_19s0014g02240	8.41877	56.8114	0.150005	-2.73692	0.000509171
VIT_12s0028g02000	7.67662	52.0783	0.149388	-2.74286	2.22e-16
VIT_10s0116g00590	3.76313	25.969	0.148888	-2.7477	0
VIT_14s0219g00280	0.86811	6.54641	0.148402	-2.75241	0.00130077
VIT_14s0066g01640	5.46724	37.5694	0.148276	-2.75364	2.62e-13
VIT_02s0154g00520	6.19519	42.6737	0.147601	-2.76022	0.000181442
VIT_12s0035g01250	3.86349	26.8852	0.147553	-2.7607	0
VIT_18s0122g00330	13.9018	95.0598	0.147331	-2.76286	0
VIT_09s0002g05610	0.335963	2.98319	0.147321	-2.76296	0.0115099
VIT_07s0151g00640	31.9927	218.904	0.146623	-2.76982	0.00125591
VIT_19s0093g00150	0.641085	5.08364	0.146491	-2.77111	0.00188028
VIT_18s0001g12190	3.44916	24.3081	0.146158	-2.77439	0
VIT_13s0019g03000	14.0932	97.2714	0.145951	-2.77644	0
VIT_04s0023g01630	1.83712	13.3538	0.145343	-2.78246	1.79e-07
VIT_04s0008g04050	2.9838	21.2464	0.145322	-2.78268	0
VIT_17s0000g02440	4.22531	29.8697	0.144934	-2.78653	2.16e-12
VIT_10s0003g00580	1.33662	9.95949	0.144633	-2.78953	2.74e-06
VIT_05s0062g00520	1.76752	12.9674	0.144317	-2.79269	8.91e-08
VIT_00s0271g00090	2.67162	19.2531	0.14416	-2.79426	0.000263986
VIT_03s0063g00030	1.93831	14.1668	0.144155	-2.79431	4.96e-08
VIT_19s0015g02700	1.09702	8.36157	0.143633	-2.79955	0.000690475
VIT_16s0098g01870	1.14072	8.66903	0.14358	-2.80007	2.32e-07
VIT_19s0014g03090	1.00761	7.74512	0.143522	-2.80066	0.000244823
VIT_06s0061g00890	0.439947	3.79002	0.143517	-2.8007	8.23e-05
VIT_18s0001g11170	1.42369	10.6506	0.143436	-2.80152	3.25e-06
VIT_10s0003g01960	1.1899	9.07024	0.142664	-2.80931	1.88e-08
VIT_15s0046g01140	8.41509	59.7567	0.142565	-2.81031	2.99e-05
VIT_19s0014g05430	6.72313	47.9722	0.142317	-2.81282	0.000465003
VIT_04s0008g02230	0.618158	5.08655	0.142007	-2.81596	0.000886917
VIT_00s1312g00010	0.538938	4.5296	0.14198	-2.81624	1.7e-05
VIT_01s0011g04060	1.7627	13.1912	0.141528	-2.82084	3.23e-09
VIT_15s0046g01340	9.84329	70.291	0.141519	-2.82093	2.98e-06
VIT_07s0031g01910	7.87852	56.4882	0.141318	-2.82299	6.97e-09
VIT_07s0129g00310	5.10294	37.4249	0.139144	-2.84535	0
VIT_18s0001g04920	6.79306	49.7156	0.138742	-2.84953	3.76e-11
VIT_14s0036g00460	1.08374	8.56748	0.138701	-2.84995	0.000170518
VIT_03s0038g02400	2.91382	21.8382	0.138219	-2.85497	0
VIT_08s0007g07400	13.5569	98.9794	0.138024	-2.85701	0
VIT_01s0011g02620	0.601973	5.1208	0.137992	-2.85734	0.000397793
VIT_00s0323g00100	2.04726	15.6349	0.137638	-2.86105	0.000538409
VIT_08s0058g00470	1.44362	11.3184	0.136805	-2.86981	5.04e-06
VIT_12s0134g00630	1.58562	12.4041	0.136284	-2.87531	2.37e-07
VIT_11s0016g03640	8.15235	61.0645	0.135223	-2.88659	1.11e-16
VIT_19s0014g04670	1.05964	8.62718	0.134998	-2.88898	0.0117862
VIT_11s0016g00660	2.46632	19.1573	0.134228	-2.89725	3.28e-05
VIT_08s0007g05530	5.31211	40.3865	0.134135	-2.89824	0
VIT_01s0127g00700	1.18969	9.66295	0.134	-2.8997	0.00105789
VIT_18s0001g05020	8.5624	64.843	0.13367	-2.90325	0
VIT_06s0004g03020	6.20678	47.2238	0.133661	-2.90335	0
VIT_00s0225g00120	1.03761	8.55505	0.133582	-2.9042	0.0184821
VIT_16s0013g00220	7.14531	54.5171	0.132996	-2.91054	0
VIT_02s0025g02080	2.14377	16.9409	0.132759	-2.91311	1.88e-07
VIT_02s0154g00070	1.22872	10.0594	0.132616	-2.91468	0.000138049
VIT_02s0033g01050	0.591058	5.33076	0.130676	-2.93593	0.000382478
VIT_11s0016g01220	9.99074	77.384	0.13047	-2.93821	1.67e-10
VIT_12s0057g00200	3.64897	28.821	0.130272	-2.9404	2.31e-07
VIT_04s0008g01070	6.27304	48.9823	0.130223	-2.94094	3.68e-08
VIT_18s0001g10550	2.73838	21.8554	0.130127	-2.942	0
VIT_13s0320g00060	3.71676	29.4788	0.129667	-2.94712	0
VIT_16s0013g01000	0.904017	7.78692	0.129664	-2.94715	0.00300673
VIT_05s0049g00740	2.16472	17.5265	0.129541	-2.94852	0.000291016
VIT_04s0023g01640	1.79993	14.7441	0.129248	-2.95178	1.46e-10
VIT_00s0194g00330	2.19406	17.798	0.129216	-2.95215	0
VIT_07s0031g01460	0.570552	5.23983	0.129068	-2.9538	6.21e-07
VIT_02s0025g04270	0.0190822	0.970936	0.128616	-2.95886	0.0417312
VIT_05s0049g01420	0.122686	1.78698	0.127907	-2.96683	0.00950894
VIT_01s0010g00720	1.09578	9.40164	0.127815	-2.96787	0.000631404
VIT_03s0063g00180	3.879	31.257	0.127489	-2.97155	0
VIT_18s0001g14980	2.4579	20.1126	0.127474	-2.97173	7.38e-12
VIT_05s0049g00750	0.757342	6.78961	0.127152	-2.97537	0.00120638
VIT_02s0087g00380	3.80013	30.7601	0.126987	-2.97725	0
VIT_03s0063g01480	2.03089	16.8359	0.126925	-2.97795	1.94e-10
VIT_15s0021g02270	3.84314	31.1148	0.126922	-2.97799	3.19e-07
VIT_09s0002g04080	3.17345	25.9266	0.126492	-2.98288	0
VIT_14s0068g01380	1.13731	9.92481	0.125293	-2.99662	0.000483652
VIT_15s0046g00230	7.48542	60.6227	0.125227	-2.99738	0
VIT_07s0031g00040	0.629858	5.8816	0.125149	-2.99828	1.7e-07
VIT_01s0011g03070	1.62436	13.9004	0.124504	-3.00573	0.00111504
VIT_06s0004g04210	1.02654	9.11658	0.124264	-3.00852	1.82e-08
VIT_04s0008g01880	1.05556	9.37176	0.123981	-3.01181	2.55e-09
VIT_01s0010g02940	1.47651	12.8294	0.123384	-3.01878	1.49e-05
VIT_06s0004g04640	118.122	960.491	0.123092	-3.02219	1.05e-12
VIT_15s0048g02070	1.31677	11.5666	0.123048	-3.02271	0.000867757
VIT_04s0008g01720	1.48897	12.9781	0.122934	-3.02404	2.24e-09
VIT_07s0005g02220	10.0119	82.3154	0.122922	-3.02419	4.41e-06
VIT_02s0012g00450	2.55629	21.8645	0.121792	-3.03751	2.28e-05
VIT_11s0016g01850	1.61186	14.1354	0.121575	-3.04008	2.45e-11
VIT_12s0028g03100	1.17653	10.5722	0.121375	-3.04245	7.84e-06
VIT_03s0063g00460	3.85179	32.6578	0.121211	-3.04441	0.000860438
VIT_15s0048g01590	2.70483	23.2332	0.121014	-3.04676	0
VIT_15s0021g02680	0.60936	5.9196	0.120968	-3.0473	3.19e-08
VIT_11s0037g00570	1.45472	12.9641	0.120449	-3.05351	3.16e-12
VIT_14s0068g00160	2.61773	22.7363	0.119835	-3.06088	5.59e-13
VIT_00s0399g00020	13.7669	115.98	0.119622	-3.06344	0
VIT_07s0005g06160	25.1939	212.609	0.119002	-3.07095	0
VIT_12s0059g00030	1.01608	9.46636	0.118639	-3.07534	9.45e-09
VIT_02s0087g00370	0.974461	9.20531	0.117498	-3.08929	0.000198636
VIT_08s0040g01130	0.738941	7.20874	0.117372	-3.09084	0.000198536
VIT_12s0134g00590	2.62799	23.3309	0.117233	-3.09254	2.7e-07
VIT_18s0001g12180	3.17428	28.008	0.117162	-3.09343	0
VIT_01s0010g02970	0.499796	5.24312	0.115799	-3.11031	0.000163507
VIT_19s0014g01950	0.596955	6.19529	0.113725	-3.13638	3.57e-07
VIT_13s0067g02280	1.94805	18.0789	0.113705	-3.13663	3.33e-16
VIT_19s0014g04930	0.265281	3.31614	0.11249	-3.15213	0.00127001
VIT_08s0007g08910	2.2338	20.9358	0.111848	-3.16039	0
VIT_07s0104g01420	2.02125	19.0395	0.111824	-3.16069	2.92e-05
VIT_00s0187g00080	7.03029	64.04	0.111464	-3.16535	3.35e-07
VIT_18s0001g01960	0.497535	5.4324	0.111445	-3.16559	0.000329213
VIT_14s0108g00840	2.59549	24.2888	0.111302	-3.16745	1.05e-12
VIT_03s0063g02340	5.65628	51.8023	0.111273	-3.16783	0.000150887
VIT_12s0059g02320	4.69758	43.3821	0.110773	-3.17433	0
VIT_00s0225g00070	0.927022	9.40983	0.11	-3.18443	5.8e-05
VIT_14s0128g00110	0.184792	2.67583	0.109466	-3.19145	0.00172957
VIT_08s0058g00640	5.93551	55.5682	0.108762	-3.20075	0
VIT_15s0021g02510	1.28743	12.8343	0.108743	-3.201	2.66e-11
VIT_14s0006g01620	1.94965	19.2012	0.107183	-3.22185	3.55e-10
VIT_08s0007g06970	1.58452	15.7992	0.107153	-3.22226	3.29e-14
VIT_13s0019g02930	7.80128	73.8246	0.107141	-3.22241	0
VIT_03s0091g00210	0.942911	9.8401	0.106843	-3.22643	6.67e-05
VIT_13s0019g01040	3.32063	32.14	0.106692	-3.22847	7.72e-13
VIT_10s0003g00130	1.23381	12.5997	0.106533	-3.23063	3.56e-13
VIT_14s0083g01110	32.4141	306.097	0.106249	-3.23447	0
VIT_04s0023g02650	3.23614	31.64	0.105712	-3.24179	0
VIT_16s0098g01080	0.846651	9.1088	0.10488	-3.25319	5.93e-05
VIT_18s0122g00300	0.645576	7.19995	0.10476	-3.25484	0.000305676
VIT_06s0004g03130	5.48188	53.7116	0.104087	-3.26414	0
VIT_06s0004g05770	31.1509	302.505	0.103336	-3.27458	0
VIT_01s0026g01420	0.576953	6.65256	0.103095	-3.27795	1.1e-09
VIT_09s0002g05980	1.53286	15.9469	0.102952	-3.27995	0
VIT_09s0002g02320	0.979444	10.5854	0.102818	-3.28183	2.84e-05
VIT_05s0077g00560	0.831258	9.20841	0.10211	-3.2918	4.41e-05
VIT_07s0129g00200	1.2129	12.9967	0.101716	-3.29739	5.26e-11
VIT_02s0025g01280	3.0948	31.811	0.100719	-3.31159	6.37e-05
VIT_05s0077g01650	2.62398	27.1655	0.100612	-3.31312	5.85e-06
VIT_12s0028g03350	1.46485	15.691	0.100317	-3.31736	2.05e-13
VIT_16s0013g00990	1.47956	15.933	0.0997216	-3.32595	0.000160614
VIT_16s0022g01430	29.119	295.263	0.098991	-3.33656	0
VIT_13s0106g00040	0.918261	10.4066	0.0987528	-3.34003	1.22e-15
VIT_18s0001g01310	0.450843	5.69019	0.0984675	-3.34421	3.35e-05
VIT_18s0001g13200	20.4398	208.792	0.0984199	-3.34491	0
VIT_01s0011g03210	1.11896	12.5208	0.0981134	-3.34941	4.26e-06
VIT_14s0108g00560	1.2404	13.7596	0.0981059	-3.34952	1.14e-12
VIT_16s0013g01050	1.48134	16.3048	0.0975732	-3.35737	0.000383462
VIT_15s0107g00270	1.90861	20.8057	0.0970045	-3.3658	0
VIT_05s0020g04220	6.00191	63.026	0.0969688	-3.36634	0
VIT_03s0038g01150	0.309143	4.33729	0.0965648	-3.37236	1.94e-06
VIT_18s0001g01300	0.529891	6.67375	0.0958479	-3.38311	2.96e-05
VIT_13s0019g02020	0.489735	6.27604	0.0955296	-3.38791	7.51e-06
VIT_16s0013g00980	0.624	7.7	0.0953039	-3.39132	0.000219965
VIT_06s0080g00420	4.65553	50.3226	0.0946979	-3.40052	0
VIT_18s0001g14130	2.30804	25.6381	0.0943126	-3.40641	3.5e-09
VIT_11s0052g00100	8.98296	96.6648	0.0940668	-3.41017	4.4e-08
VIT_04s0008g01740	3.61019	39.6112	0.0939179	-3.41246	0
VIT_13s0019g03040	0.868099	10.5373	0.0928361	-3.42917	5.59e-10
VIT_08s0007g06990	0.727381	9.06969	0.0923493	-3.43676	2.1e-05
VIT_02s0033g01020	0.778218	9.66148	0.0919594	-3.44286	2.98e-06
VIT_18s0001g11680	1.51404	17.8334	0.0910869	-3.45661	1.63e-06
VIT_08s0007g03630	1.38892	16.4797	0.0909776	-3.45835	0
VIT_02s0025g00360	6.26415	70.1927	0.0908147	-3.46093	2.03e-08
VIT_08s0007g07550	2.1006	25.0111	0.0884115	-3.49962	0
VIT_11s0052g01650	0.0573599	1.90751	0.0881113	-3.50453	0.00635363
VIT_05s0077g02260	4.53382	52.8586	0.0878678	-3.50852	0
VIT_00s0753g00010	2.91698	34.6152	0.0874693	-3.51508	2.64e-09
VIT_19s0014g04720	0.807911	10.5054	0.0874508	-3.51538	4.35e-12
VIT_15s0021g01880	4.23777	49.7348	0.0874351	-3.51564	0
VIT_12s0028g01180	42.5641	489.017	0.0872667	-3.51842	3.64e-05
VIT_02s0025g04480	0.507073	7.10373	0.0869858	-3.52308	0.000113539
VIT_00s0361g00040	1.6698	20.4744	0.0869694	-3.52335	9.06e-05
VIT_19s0085g00010	0.221319	3.83512	0.0866238	-3.52909	3.49e-06
VIT_15s0046g00290	5.11331	60.4685	0.0863959	-3.53289	0
VIT_18s0001g05850	1.32945	16.7194	0.086152	-3.53697	9.16e-10
VIT_10s0003g02440	0.873111	11.4841	0.0856938	-3.54466	2.42e-06
VIT_14s0083g00110	11.2034	132.569	0.0853476	-3.55051	0
VIT_01s0150g00510	1.18678	15.2198	0.0852727	-3.55177	3.33e-16
VIT_18s0001g06220	0.640814	8.833	0.0851229	-3.55431	2.39e-13
VIT_17s0000g08680	0.473448	6.90775	0.0846273	-3.56273	0.0257912
VIT_02s0025g04230	0.0178589	1.5244	0.0846208	-3.56284	0.00775808
VIT_19s0014g00090	0.849775	11.3595	0.0845911	-3.56335	4.44e-16
VIT_09s0002g03520	0.278341	4.61418	0.0844143	-3.56637	0.000697477
VIT_18s0001g09250	0.203993	3.73525	0.0843746	-3.56705	0.00022938
VIT_14s0128g00190	1.18633	15.455	0.0839565	-3.57421	0
[truncated: 122 more rows]
