# Supplementary material for: Dynamic Network Biomarker Analysis Reveals the Critical Phase Transition of Fruit Ripening in Grapevine
Source: Genes (Basel). 2022 Oct 13;13(10):1851. doi: 10.3390/genes13101851 (PMC9601426; doi:10.3390/genes13101851)
Supplement: Supplementary file 1 [file genes-13-01851-s001.zip › Supplementary Table S4.xls]

## Sheet: t9_t7fc2
Table S4. The differential expressed genes between T9 and T7.
Genes	C1_Mean	C2_Mean	FoldChange	log2FoldChange	FDR
VIT_00s1290g00010	30.9594	1.30059	21.809	4.44685	2.05e-06
VIT_00s0270g00010	49.2342	5.21164	9.24958	3.20939	7.13e-08
VIT_07s0005g00870	5.30373	0.572941	7.78117	2.95999	0.00266064
VIT_05s0077g01560	7.58088	1.06392	6.4828	2.69662	0.00742749
VIT_15s0048g00880	2.78273	0.33021	6.39127	2.6761	0.0038027
VIT_08s0058g01110	4.32834	0.602133	6.12667	2.6151	7.46e-05
VIT_18s0086g00520	6.2871	0.98752	5.76489	2.52729	0.00045402
VIT_04s0043g00840	11.9588	2.23362	5.1238	2.35721	0.00211815
VIT_16s0115g00170	12.2362	2.39087	4.91375	2.29682	0.00610132
VIT_00s0301g00100	83.6226	17.1695	4.8425	2.27575	5.47e-05
VIT_18s0001g08990	7.35397	1.57769	4.39304	2.13522	0.00331686
VIT_18s0001g09000	25.6772	6.05944	4.17228	2.06083	0.000137146
VIT_07s0031g00350	21.6518	5.09727	4.17017	2.06011	0.000366597
VIT_15s0048g00500	38.1446	9.06103	4.16617	2.05872	0.000732745
VIT_08s0056g01300	8.15166	1.87907	4.1304	2.04628	0.00766465
VIT_04s0008g01280	24.8712	6.0524	4.04654	2.01669	0.00028548
VIT_18s0086g00320	3.4537	0.765426	4.02012	2.00724	0.0231292
VIT_00s0480g00040	7.68215	1.8404	3.97275	1.99014	1.61e-05
VIT_12s0057g01110	7.8834	1.94639	3.86661	1.95107	0.000135183
VIT_12s0057g00090	19.5005	5.20878	3.67962	1.87956	0.00459923
VIT_14s0006g02950	5.53662	1.44714	3.60173	1.84869	0.00103563
VIT_15s0048g00830	103.775	29.0281	3.56396	1.83348	0.000990388
VIT_18s0041g00580	32.4133	9.14183	3.51134	1.81202	0.000455743
VIT_04s0023g02200	103.095	29.5256	3.48125	1.79961	3.25e-06
VIT_00s0480g00030	9.11274	2.61911	3.36665	1.75131	0.000185828
VIT_16s0098g01790	8.71154	2.50144	3.36473	1.75049	0.00844512
VIT_05s0020g05040	84.758	25.7773	3.27707	1.71241	0.00470983
VIT_03s0038g00130	33.2721	10.6295	3.10548	1.63481	3.43e-05
VIT_19s0014g04930	4.26511	1.30584	3.06864	1.6176	0.0467336
VIT_13s0158g00320	6.80065	2.14249	3.05461	1.61099	0.00249093
VIT_19s0014g00410	8.44254	2.68386	3.05041	1.609	0.000348387
VIT_13s0067g02630	20.1592	6.59848	3.01702	1.59312	0.000643629
VIT_00s0125g00200	15.9884	5.31388	2.96274	1.56693	1.43e-06
VIT_02s0087g00910	82.5959	28.0417	2.93685	1.55427	0.00431052
VIT_14s0066g01090	20.1495	6.83815	2.91177	1.5419	2.98e-05
VIT_10s0071g00060	9.18022	3.08856	2.8958	1.53396	0.0235262
VIT_18s0001g02100	7.56858	2.59077	2.83314	1.5024	0.00167222
VIT_02s0025g02960	19.1524	6.71483	2.81849	1.49492	3.16e-07
VIT_00s0125g00190	22.1001	7.93498	2.75753	1.46338	2.4e-08
VIT_06s0004g04650	3767.24	1369.76	2.75012	1.4595	0.0255661
VIT_12s0057g00170	24.5199	8.92295	2.72387	1.44566	0.0358511
VIT_18s0001g15460	69.2113	25.3435	2.72246	1.44491	0.0114382
VIT_09s0002g02570	16.5271	6.01519	2.71207	1.43939	0.000192024
VIT_14s0030g02200	18.5813	6.82567	2.69136	1.42834	0.0032835
VIT_13s0064g01110	14.3441	5.32693	2.65404	1.40819	0.0284705
VIT_14s0171g00100	285.599	108.275	2.63583	1.39826	9.85e-10
VIT_07s0005g00140	9.24377	3.44052	2.62774	1.39382	0.00266195
VIT_07s0005g03810	47.3665	18.0994	2.60596	1.38182	4.37e-06
VIT_00s0375g00040	15.6183	5.9577	2.58829	1.372	3.06e-05
VIT_01s0011g03660	22.2636	8.57546	2.57332	1.36363	3.31e-05
VIT_01s0127g00470	97.1806	37.9951	2.55262	1.35198	0.0211901
VIT_12s0057g00100	10.7024	4.1219	2.54958	1.35026	0.0376964
VIT_01s0011g03540	17.1582	6.67578	2.54142	1.34564	0.000486495
VIT_15s0046g02110	100.53	40.161	2.49852	1.32107	0.0469556
VIT_00s0233g00030	5.71945	2.2185	2.49409	1.31852	0.0354732
VIT_10s0116g00570	826.131	331.211	2.49371	1.31829	0.0018156
VIT_06s0004g01650	14.7582	5.85373	2.48944	1.31582	3.48e-06
VIT_08s0040g01370	46.3559	18.6978	2.46942	1.30417	0.000215042
VIT_19s0015g01900	35.7477	14.4171	2.46684	1.30266	3.05e-06
VIT_18s0041g01880	14.483	6.08502	2.35239	1.23413	0.0301223
VIT_02s0025g04340	22.2067	9.52944	2.31314	1.20986	0.0334219
VIT_06s0004g01640	38.4187	16.7157	2.28874	1.19455	4.3e-05
VIT_08s0007g01650	20.9208	9.16366	2.26579	1.18001	5.24e-05
VIT_16s0013g00450	34.95	15.4896	2.24631	1.16756	0.00358988
VIT_08s0007g07640	30.8815	13.7326	2.23754	1.16191	0.0112274
VIT_03s0038g02140	9.65794	4.30373	2.20905	1.14343	0.00875238
VIT_09s0002g04780	7.57856	3.38279	2.19623	1.13503	0.0413027
VIT_16s0013g00410	21.0368	9.67003	2.1605	1.11137	0.000128473
VIT_05s0029g00240	51.5008	23.8604	2.1524	1.10595	0.000104383
VIT_16s0013g02160	70.566	33.6248	2.09457	1.06666	0.0220116
VIT_19s0014g04780	32.5143	15.4683	2.09318	1.06569	1.84e-05
VIT_14s0060g01870	107.772	51.9065	2.07369	1.0522	0.00010988
VIT_06s0061g00760	47.6476	22.9943	2.06637	1.0471	0.00859694
VIT_14s0083g00670	43.537	21.0335	2.06359	1.04515	0.0396902
VIT_18s0001g01380	10.8656	5.20359	2.06264	1.04449	0.0112512
VIT_10s0003g00350	25.26	12.206	2.05866	1.04171	6.31e-07
VIT_16s0013g00390	121.507	59.0235	2.05639	1.04011	1.45e-06
VIT_16s0100g00470	15.8598	7.68776	2.04603	1.03283	0.000980186
VIT_01s0011g06460	184.19	90.5151	2.03348	1.02395	0.000320516
VIT_14s0108g00450	187.982	93.1035	2.0177	1.01271	0.00989274
VIT_00s0333g00040	9.08175	4.44052	2.01665	1.01196	0.0375455
VIT_18s0001g00810	35.6797	71.9192	0.496981	-1.00874	2.74e-05
VIT_01s0026g01570	9.59922	19.45	0.496761	-1.00938	0.000708477
VIT_13s0019g04030	20.1703	40.7832	0.496113	-1.01126	4.49e-05
VIT_06s0009g00690	21.8305	44.1861	0.495483	-1.01309	5.18e-12
VIT_17s0119g00110	4.27614	8.76265	0.49518	-1.01398	0.0397224
VIT_05s0020g00440	15.1691	30.8149	0.494312	-1.01651	0.00218428
VIT_16s0013g01080	10.4529	21.3162	0.493337	-1.01935	0.00371767
VIT_16s0039g01420	6.14029	12.6394	0.49083	-1.02671	0.0128724
VIT_14s0030g01220	592.046	1206.6	0.490726	-1.02701	0.000120125
VIT_15s0048g02870	5.75611	11.8994	0.489085	-1.03184	0.0239421
VIT_00s0357g00100	321.468	658.794	0.488061	-1.03487	2.24e-07
VIT_12s0035g02080	28.3245	58.2462	0.487388	-1.03686	0.00836116
VIT_00s1353g00010	13.8837	28.6775	0.486366	-1.03989	2.77e-07
VIT_02s0025g01330	21.3514	44.0712	0.485931	-1.04118	2.36e-07
VIT_03s0063g01150	16.9726	35.5326	0.479489	-1.06043	0.00295898
VIT_06s0004g05680	15.7838	33.1902	0.47752	-1.06637	1.99e-05
VIT_07s0141g00600	16.1744	34.3295	0.473067	-1.07988	2.53e-09
VIT_07s0104g00420	12.245	26.0297	0.47295	-1.08024	0.0106202
VIT_14s0030g02310	24.2788	51.6956	0.470925	-1.08643	0.00436034
VIT_03s0038g00440	10.035	21.4865	0.47011	-1.08893	1.79e-06
VIT_11s0016g04160	49.9339	106.855	0.467925	-1.09565	0.000940733
VIT_05s0020g02810	9.79441	21.0895	0.46757	-1.09675	2.12e-06
VIT_01s0011g05110	2167.14	4636.77	0.467396	-1.09728	5.62e-06
VIT_11s0052g00630	93.8609	201.524	0.466085	-1.10133	0
VIT_17s0000g07850	34.1686	74.3141	0.460692	-1.11813	1.73e-08
VIT_13s0019g02660	11.418	24.9598	0.460153	-1.11981	8.08e-07
VIT_06s0004g05330	10.072	22.1477	0.45782	-1.12715	0.000618959
VIT_04s0023g01110	152.025	332.232	0.457789	-1.12725	2.15e-05
VIT_17s0000g06200	103.703	227.141	0.456857	-1.13019	1.5e-06
VIT_01s0026g00810	6.34208	14.0558	0.456033	-1.13279	0.000466563
VIT_12s0055g00810	5.85255	13.0044	0.455266	-1.13522	0.00784073
VIT_08s0007g03690	17.8452	39.4575	0.45399	-1.13927	1.12e-06
VIT_11s0118g00420	9.75298	21.6555	0.453515	-1.14078	7.67e-07
VIT_18s0001g09500	9.56006	21.2815	0.452428	-1.14424	7.39e-07
VIT_11s0016g05520	8.69459	19.4679	0.450135	-1.15157	0.00280411
VIT_03s0038g00940	9.37075	20.973	0.450071	-1.15178	4.71e-07
VIT_06s0004g00440	116.893	259.951	0.449939	-1.1522	1.09e-06
VIT_08s0007g01520	30.7397	69.0021	0.44649	-1.1633	2.71e-13
VIT_08s0007g00470	12.3741	27.9789	0.444738	-1.16897	6.58e-10
VIT_13s0064g00670	14.3356	32.6727	0.440899	-1.18148	0.000565379
VIT_03s0038g03980	6.6405	15.2292	0.440619	-1.1824	3.48e-05
VIT_08s0007g04780	96.0052	219.563	0.437574	-1.1924	3.05e-10
VIT_11s0016g02920	8.81714	20.351	0.436704	-1.19527	0.000156518
VIT_12s0134g00160	5.04412	11.8021	0.43338	-1.2063	0.000661071
VIT_12s0057g01020	28.5722	66.6578	0.429707	-1.21857	0.000389084
VIT_08s0105g00380	116.874	274.17	0.426545	-1.22923	9.08e-09
VIT_01s0011g05170	45.7147	107.584	0.425586	-1.23248	0.00716976
VIT_09s0002g02450	2.50228	6.115	0.42101	-1.24808	0.0424263
VIT_13s0067g01980	88.4415	210.508	0.420476	-1.2499	3.33e-08
VIT_04s0008g01210	35.0956	83.6964	0.420184	-1.25091	5.98e-14
VIT_06s0004g05380	18.3458	44.0036	0.418562	-1.25649	0.00835873
VIT_00s0125g00280	6.43759	15.6206	0.416778	-1.26265	0.00310988
VIT_01s0150g00460	23.8347	57.5389	0.415503	-1.26707	8.65e-05
VIT_15s0046g01360	7.7098	18.8428	0.413049	-1.27562	3.85e-07
VIT_19s0014g01780	26.1505	64.6254	0.405794	-1.30118	4.85e-12
VIT_11s0065g00130	6.68337	16.684	0.405033	-1.30389	0.000344696
VIT_18s0001g11830	2.5679	6.54782	0.403535	-1.30923	0.0499355
VIT_14s0081g00060	3.57072	9.05554	0.40254	-1.31279	0.00517629
VIT_04s0043g00160	18.8149	47.5116	0.397587	-1.33066	1.82e-10
VIT_13s0019g04280	399.708	1009.17	0.396149	-1.33588	7.99e-15
VIT_08s0007g06520	20.9128	53.4345	0.39279	-1.34817	4.12e-05
VIT_06s0004g02850	5.439	14.0478	0.392569	-1.34898	0.00244247
VIT_04s0023g02280	3.49554	9.10467	0.392251	-1.35015	0.00153432
VIT_07s0031g03220	12.6925	32.5788	0.391921	-1.35137	4.77e-06
VIT_18s0001g02790	15.8158	40.5642	0.391765	-1.35194	1.39e-12
VIT_08s0007g01630	30.5967	78.4241	0.391112	-1.35435	2.89e-12
VIT_18s0001g14360	24.9896	64.1696	0.390615	-1.35618	4.94e-07
VIT_17s0000g05210	8.14015	21.1657	0.388196	-1.36514	1.32e-07
VIT_05s0094g00300	14.3979	37.4568	0.386429	-1.37172	2.9e-10
VIT_11s0052g01270	3.06724	8.18086	0.384313	-1.37965	0.0251395
VIT_13s0019g00330	20.541	54.08	0.381253	-1.39118	6.05e-06
VIT_06s0061g01230	9.93902	26.3738	0.379784	-1.39675	5.13e-07
VIT_16s0098g00860	6.21933	16.593	0.37948	-1.3979	2.07e-05
VIT_00s0904g00010	5.54681	14.8717	0.378191	-1.40281	0.000502769
VIT_00s0304g00010	14.3131	38.6284	0.372558	-1.42446	2.45e-13
VIT_11s0016g05330	8.88273	24.1667	0.370807	-1.43126	0.000316384
VIT_18s0001g05040	20.9494	56.7286	0.370676	-1.43177	2.58e-08
VIT_12s0059g00770	7.36498	20.1424	0.369549	-1.43616	7.4e-09
VIT_05s0020g03180	14.4121	39.487	0.366983	-1.44621	0.00364338
VIT_00s0187g00160	200.714	552.778	0.363243	-1.46099	7.36e-07
VIT_04s0023g00530	3.31591	9.34846	0.363195	-1.46118	0.0167707
VIT_17s0000g06210	17.4449	48.5209	0.361174	-1.46923	1.05e-08
VIT_17s0000g06680	7.48362	20.9475	0.361059	-1.46969	0.0380366
VIT_13s0019g04910	3.62212	10.3344	0.358236	-1.48102	0.00377488
VIT_09s0002g00330	24.3606	68.3106	0.357787	-1.48283	2e-12
VIT_18s0089g01170	6.20804	17.5898	0.357489	-1.48403	0.000123384
VIT_05s0020g03970	1.97121	5.73993	0.357381	-1.48446	0.0115607
VIT_13s0019g04140	1.6543	4.86719	0.356376	-1.48853	0.0452056
VIT_13s0064g00460	187.177	526.551	0.355631	-1.49155	9.14e-05
VIT_04s0023g03240	8.19061	23.353	0.354179	-1.49745	1.42e-08
VIT_05s0062g00250	3.20585	9.30018	0.353378	-1.50072	0.0064587
VIT_16s0050g01620	3.14041	9.12369	0.353046	-1.50207	0.00149694
VIT_08s0007g08020	141.38	401.747	0.352114	-1.50589	0.000438362
VIT_18s0001g08250	64.1856	184.037	0.349205	-1.51786	2.09e-11
VIT_05s0062g00610	27.2419	78.4963	0.348082	-1.5225	8.26e-09
VIT_07s0031g00540	61.7058	177.768	0.347572	-1.52462	4.44e-16
VIT_08s0007g00440	3.34451	9.88116	0.346717	-1.52817	6.36e-05
VIT_02s0025g02410	10.491	30.7681	0.343629	-1.54108	6.77e-06
VIT_14s0108g01020	7.33613	21.8805	0.339049	-1.56043	3.1e-07
VIT_04s0008g05010	342.187	1010.9	0.33858	-1.56243	6.44e-07
VIT_08s0040g00980	19.1861	57.294	0.336315	-1.57211	4.52e-10
VIT_01s0011g05140	73.119	224.705	0.325773	-1.61806	0.00368577
VIT_10s0003g04350	2.19962	7.04639	0.324124	-1.62538	0.00229443
VIT_14s0066g00250	20.6518	64.7845	0.320085	-1.64347	1.12e-14
VIT_02s0025g03540	7.69109	24.705	0.314776	-1.6676	7.33e-15
VIT_13s0064g01260	146.258	470.142	0.311276	-1.68373	1.53e-08
VIT_08s0007g02470	8.11338	26.3775	0.310845	-1.68573	1.11e-16
VIT_02s0154g00590	5.33069	17.4754	0.309964	-1.68983	1.08e-06
VIT_05s0051g00590	45.4995	147.174	0.309739	-1.69088	1.4e-06
VIT_09s0070g00480	2.88629	9.71607	0.305971	-1.70853	6.21e-06
VIT_09s0002g00320	7.70427	25.6482	0.303767	-1.71896	1.21e-09
VIT_15s0048g01750	9.34249	31.1116	0.303083	-1.72221	1.11e-08
VIT_13s0019g02850	3.56359	12.1591	0.300256	-1.73574	1.59e-05
VIT_01s0026g00290	19.7932	67.2543	0.295609	-1.75824	6.54e-14
VIT_06s0009g02500	7.53942	25.956	0.293861	-1.76679	0
VIT_09s0002g04020	17.4479	60.0517	0.292019	-1.77587	3.49e-12
VIT_06s0009g01110	3.39552	11.9652	0.29117	-1.78007	0.000265464
VIT_01s0010g00020	17.5821	60.7012	0.291106	-1.78038	0
VIT_17s0000g00830	199.931	695.622	0.287541	-1.79816	0
VIT_10s0116g00560	1.80801	6.62771	0.286225	-1.80478	0.00245114
VIT_03s0091g00420	8.84177	31.5013	0.283515	-1.8185	1.83e-11
VIT_05s0062g00480	4.63036	16.7868	0.281173	-1.83047	3.44e-10
VIT_12s0034g01160	2.64528	9.83358	0.278159	-1.84602	4.45e-07
VIT_18s0001g00370	0.989661	3.92677	0.27505	-1.86223	0.0170394
VIT_11s0052g01200	5.15346	19.3614	0.270868	-1.88434	0.0164097
VIT_14s0066g01850	3.61404	14.1496	0.261921	-1.9328	1.54e-08
VIT_01s0011g05180	7.17595	29.729	0.244547	-2.03182	8.21e-10
VIT_11s0052g01250	2.4218	10.3172	0.243873	-2.0358	3.35e-05
VIT_12s0059g00490	37.6631	161.255	0.234155	-2.09446	2.14e-11
VIT_15s0046g00240	0.948134	4.5215	0.230905	-2.11463	0.000748872
VIT_01s0026g01950	2.03794	9.58222	0.222793	-2.16622	5.61e-07
VIT_04s0008g04060	2.17686	10.2086	0.222731	-2.16662	4.83e-07
VIT_11s0016g05000	10.9225	49.5696	0.222304	-2.1694	0
VIT_08s0007g07690	8.07548	37.216	0.219605	-2.18702	6.86e-10
VIT_14s0068g00510	23.4058	110.607	0.212499	-2.23447	0
VIT_07s0104g00410	0.474542	2.93223	0.196026	-2.35088	0.00730351
VIT_07s0005g01700	2.40488	13.2531	0.189088	-2.40287	2.54e-11
VIT_06s0061g00730	3.97895	21.7818	0.187325	-2.41638	3.95e-06
VIT_14s0108g01320	7.00343	37.9981	0.186978	-2.41906	0
VIT_18s0001g00470	1.11033	6.61292	0.183303	-2.4477	0.000173201
VIT_18s0001g13230	0.762203	5.33964	0.162307	-2.62321	0.00245856
VIT_17s0000g00820	1.13818	7.81917	0.158975	-2.65313	7.88e-06
VIT_11s0016g05830	3.13657	20.6658	0.156863	-2.67242	1.08e-09
VIT_07s0005g04130	0.934902	6.77857	0.153492	-2.70376	4.28e-05
VIT_10s0003g01070	2.1934	16.2215	0.141813	-2.81794	2.07e-12
VIT_11s0016g05840	10.3821	76.0456	0.137938	-2.85791	4.5e-14
VIT_01s0137g00240	1.06362	10.3572	0.113369	-3.14091	9.2e-05
