# Supplementary material for: Dynamic Network Biomarker Analysis Reveals the Critical Phase Transition of Fruit Ripening in Grapevine
Source: Genes (Basel). 2022 Oct 13;13(10):1851. doi: 10.3390/genes13101851 (PMC9601426; doi:10.3390/genes13101851)
Supplement: Supplementary file 1 [file genes-13-01851-s001.zip › Supplementary Table S5.xls]

## Sheet: t9_t7fc2
Table S5. The GO enrichment of up-regulated genes between t4 and t2.
Function Category	GO ID	Term	Number	P-value
GO_BP	GO:0010467	Gene expression	9	5.2e-13
GO_BP	GO:0090304	Nucleic acid metabolic process	13	8.45e-12
GO_BP	GO:0016070	RNA metabolic process	10	5.89e-09
GO_BP	GO:0043170	Macromolecule metabolic process	123	2.37e-07
GO_BP	GO:1901135	Carbohydrate derivative metabolic process	43	4.81e-07
GO_BP	GO:0005975	Carbohydrate metabolic process	60	7.02e-07
GO_BP	GO:0006396	RNA processing	4	1.38e-06
GO_BP	GO:0016052	Carbohydrate catabolic process	23	7.2e-06
GO_BP	GO:0034641	Cellular nitrogen compound metabolic process	54	2.64e-05
GO_BP	GO:0055086	Nucleobase-containing small molecule metabolic process	27	2.9e-05
GO_BP	GO:1901575	Organic substance catabolic process	66	3.51e-05
GO_BP	GO:0010951	Negative regulation of endopeptidase activity	7	4.44e-05
GO_BP	GO:0010466	Negative regulation of peptidase activity	7	4.44e-05
GO_BP	GO:0045861	Negative regulation of proteolysis	7	4.44e-05
GO_BP	GO:0052548	Regulation of endopeptidase activity	7	5.41e-05
GO_BP	GO:0006996	Organelle organization	16	5.49e-05
GO_BP	GO:0006807	Nitrogen compound metabolic process	152	5.84e-05
GO_BP	GO:0052547	Regulation of peptidase activity	7	6.54e-05
GO_BP	GO:0006091	Generation of precursor metabolites and energy	28	7.33e-05
GO_BP	GO:0051346	Negative regulation of hydrolase activity	7	7.86e-05
GO_BP	GO:0034660	Ncrna metabolic process	3	0.000114
GO_BP	GO:0009664	Plant-type cell wall organization	8	0.000121
GO_BP	GO:0043043	Peptide biosynthetic process	4	0.000151
GO_BP	GO:0006412	Translation	4	0.000162
GO_BP	GO:0043086	Negative regulation of catalytic activity	14	0.000184
GO_BP	GO:0019538	Protein metabolic process	85	0.000191
GO_BP	GO:0044281	Small molecule metabolic process	65	0.000201
GO_BP	GO:0044092	Negative regulation of molecular function	14	0.000211
GO_BP	GO:0046031	ADP metabolic process	9	0.000273
GO_BP	GO:0006757	ATP generation from ADP	9	0.000273
GO_MF	GO:0003723	RNA binding	8	2.06e-09
GO_MF	GO:0003676	Nucleic acid binding	49	1.04e-07
GO_MF	GO:0016491	Oxidoreductase activity	100	2.34e-07
GO_MF	GO:0003824	Catalytic activity	360	1.13e-06
GO_MF	GO:0005198	Structural molecule activity	1	1.3e-05
GO_MF	GO:0004866	Endopeptidase inhibitor activity	7	4.44e-05
GO_MF	GO:0030414	Peptidase inhibitor activity	7	4.44e-05
GO_MF	GO:0097159	Organic cyclic compound binding	160	4.59e-05
GO_MF	GO:1901363	Heterocyclic compound binding	160	5.13e-05
GO_MF	GO:0061135	Endopeptidase regulator activity	7	5.41e-05
GO_MF	GO:0061134	Peptidase regulator activity	7	6.54e-05
GO_MF	GO:0008199	Ferric iron binding	4	0.000103
GO_MF	GO:0004857	Enzyme inhibitor activity	14	0.00014
GO_MF	GO:0003735	Structural constituent of ribosome	1	0.000158
GO_MF	GO:0004611	Phosphoenolpyruvate carboxykinase activity	4	0.000161
GO_MF	GO:0045735	Nutrient reservoir activity	5	0.000215
GO_MF	GO:0008753	NADPH dehydrogenase (quinone) activity	4	0.000239
GO_MF	GO:0004612	Phosphoenolpyruvate carboxykinase (ATP) activity	3	0.000465
GO_MF	GO:0003674	Molecular_function	540	0.000548
GO_MF	GO:0004869	Cysteine-type endopeptidase inhibitor activity	4	0.000638
GO_MF	GO:0016157	Sucrose synthase activity	4	0.000638
GO_MF	GO:0004322	Ferroxidase activity	3	0.000786
GO_MF	GO:0016724	Oxidoreductase activity acting on metal ions	3	0.000786
GO_MF	GO:0016757	Glycosyltransferase activity	36	0.000838
GO_MF	GO:0051213	Dioxygenase activity	12	0.000892
GO_MF	GO:0016791	Phosphatase activity	19	0.00109
GO_MF	GO:0003729	mrna binding	2	0.00117
GO_MF	GO:0022857	Transmembrane transporter activity	58	0.0015
GO_MF	GO:0047874	Dolichyldiphosphatase activity	2	0.00164
GO_MF	GO:0004001	Adenosine kinase activity	2	0.00164
GO_CC	GO:0032991	Protein-containing complex	42	4.79e-07
GO_CC	GO:0140513	Nuclear protein-containing complex	4	7.57e-07
GO_CC	GO:0043232	Intracellular non-membrane-bounded organelle	16	4.39e-06
GO_CC	GO:0043228	Non-membrane-bounded organelle	16	4.39e-06
GO_CC	GO:1990904	Ribonucleoprotein complex	3	6.5e-06
GO_CC	GO:0031981	Nuclear lumen	3	2.53e-05
GO_CC	GO:0005634	Nucleus	78	4.32e-05
GO_CC	GO:0031224	Intrinsic component of membrane	220	5.16e-05
GO_CC	GO:0005576	Extracellular region	39	8.45e-05
GO_CC	GO:0005840	Ribosome	1	8.92e-05
GO_CC	GO:0016020	Membrane	258	0.000143
GO_CC	GO:0016021	Integral component of membrane	213	0.000169
GO_CC	GO:0005788	Endoplasmic reticulum lumen	5	0.000215
GO_CC	GO:0005783	Endoplasmic reticulum	33	0.000272
GO_CC	GO:1990234	Transferase complex	4	0.000417
GO_CC	GO:0034663	Endoplasmic reticulum chaperone complex	3	0.000786
GO_CC	GO:0005791	Rough endoplasmic reticulum	4	0.00137
GO_CC	GO:0030867	Rough endoplasmic reticulum membrane	4	0.00137
GO_CC	GO:0044391	Ribosomal subunit	1	0.00151
GO_CC	GO:0033176	Proton-transporting V-type atpase complex	5	0.00274
GO_CC	GO:0043229	Intracellular organelle	200	0.00295
GO_CC	GO:0005694	Chromosome	2	0.0031
GO_CC	GO:0005784	Sec61 translocon complex	3	0.00334
GO_CC	GO:0043226	Organelle	201	0.00353
GO_CC	GO:0042709	Succinate-coa ligase complex	2	0.00362
GO_CC	GO:0140534	Endoplasmic reticulum protein-containing complex	8	0.00403
GO_CC	GO:0070013	Intracellular organelle lumen	10	0.00418
GO_CC	GO:0031974	Membrane-enclosed lumen	10	0.00418
GO_CC	GO:0043233	Organelle lumen	10	0.00418
GO_CC	GO:0140535	Intracellular protein-containing complex	6	0.00462
