# Supplementary material for: Dynamic Network Biomarker Analysis Reveals the Critical Phase Transition of Fruit Ripening in Grapevine
Source: Genes (Basel). 2022 Oct 13;13(10):1851. doi: 10.3390/genes13101851 (PMC9601426; doi:10.3390/genes13101851)
Supplement: Supplementary file 1 [file genes-13-01851-s001.zip › Supplementary Table S6.xls]

## Sheet: Supplementary Table S2
Table S6. The GO enrichment of up-regulated genes between t9 and t7.
Function Category	GO ID	Term	Number	P-value
GO_BP	GO:0006807	Nitrogen compound metabolic process	4	6.41e-05
GO_BP	GO:0009987	Cellular process	14	0.000124
GO_BP	GO:0044237	Cellular metabolic process	7	0.000164
GO_BP	GO:0019538	Protein metabolic process	1	0.000255
GO_BP	GO:0043170	Macromolecule metabolic process	4	0.00027
GO_BP	GO:1901564	Organonitrogen compound metabolic process	3	0.000755
GO_BP	GO:0044267	Cellular protein metabolic process	1	0.000808
GO_BP	GO:0071704	Organic substance metabolic process	10	0.00134
GO_BP	GO:0044238	Primary metabolic process	9	0.0016
GO_BP	GO:0044260	Cellular macromolecule metabolic process	3	0.00258
GO_BP	GO:0043412	Macromolecule modification	1	0.00304
GO_BP	GO:0034641	Cellular nitrogen compound metabolic process	1	0.00382
GO_BP	GO:0008152	Metabolic process	13	0.00438
GO_BP	GO:0043086	Negative regulation of catalytic activity	3	0.00606
GO_BP	GO:0044092	Negative regulation of molecular function	3	0.00629
GO_BP	GO:0036211	Protein modification process	1	0.00671
GO_BP	GO:0006464	Cellular protein modification process	1	0.00671
GO_BP	GO:0032890	Regulation of organic acid transport	1	0.0073
GO_BP	GO:0051955	Regulation of amino acid transport	1	0.0073
GO_BP	GO:0051952	Regulation of amine transport	1	0.0073
GO_BP	GO:0071333	Cellular response to glucose stimulus	1	0.0073
GO_BP	GO:0071331	Cellular response to hexose stimulus	1	0.0073
GO_BP	GO:0071326	Cellular response to monosaccharide stimulus	1	0.0073
GO_BP	GO:0080143	Regulation of amino acid export	1	0.0073
GO_BP	GO:1903789	Regulation of amino acid transmembrane transport	1	0.0073
GO_BP	GO:0009058	Biosynthetic process	1	0.00732
GO_BP	GO:1901576	Organic substance biosynthetic process	1	0.0111
GO_BP	GO:0009269	Response to desiccation	1	0.0121
GO_BP	GO:0006308	DNA catabolic process	1	0.0121
GO_BP	GO:0044249	Cellular biosynthetic process	1	0.0137
GO_MF	GO:0004097	Catechol oxidase activity	2	0.000105
GO_MF	GO:0097367	Carbohydrate derivative binding	1	0.00233
GO_MF	GO:0008430	Selenium binding	1	0.00244
GO_MF	GO:0017076	Purine nucleotide binding	1	0.00273
GO_MF	GO:0008428	Ribonuclease inhibitor activity	1	0.00488
GO_MF	GO:0008948	Oxaloacetate decarboxylase activity	1	0.00488
GO_MF	GO:0047443	4-hydroxy-4-methyl-2-oxoglutarate aldolase activity	1	0.00488
GO_MF	GO:0140721	Nuclease inhibitor activity	1	0.00488
GO_MF	GO:0140096	Catalytic activity, acting on a protein	1	0.00517
GO_MF	GO:0030554	Adenyl nucleotide binding	1	0.00523
GO_MF	GO:0004857	Enzyme inhibitor activity	3	0.00563
GO_MF	GO:0016702	Oxidoreductase activity, acting on single donors with incorporation of molecular oxygen	2	0.0068
GO_MF	GO:0047216	Inositol 3-alpha-galactosyltransferase activity	1	0.00973
GO_MF	GO:0016701	Oxidoreductase activity, acting on single donors with incorporation of molecular oxygen	2	0.0103
GO_MF	GO:0036094	Small molecule binding	3	0.0143
GO_MF	GO:0000014	Single-stranded DNA endodeoxyribonuclease activity	1	0.0146
GO_MF	GO:0017172	Cysteine dioxygenase activity	1	0.017
GO_MF	GO:0016682	Oxidoreductase activity, acting on diphenols and related substances as donors	2	0.0178
GO_MF	GO:0004867	Serine-type endopeptidase inhibitor activity	1	0.0194
GO_MF	GO:0047631	ADP-ribose diphosphatase activity	1	0.0194
GO_MF	GO:0016679	Oxidoreductase activity, acting on diphenols and related substances as donors	2	0.0203
GO_MF	GO:0098772	Molecular function regulator activity	4	0.0215
GO_MF	GO:0016833	Oxo-acid-lyase activity	1	0.0218
GO_MF	GO:0035529	NADH pyrophosphatase activity	1	0.0218
GO_MF	GO:0000166	Nucleotide binding	3	0.022
GO_MF	GO:1901265	Nucleoside phosphate binding	3	0.022
GO_MF	GO:0060590	Atpase regulator activity	1	0.0241
GO_MF	GO:0000774	Adenyl-nucleotide exchange factor activity	1	0.0241
GO_MF	GO:0035250	UDP-galactosyltransferase activity	1	0.0265
GO_MF	GO:0043167	Ion binding	9	0.0331
GO_CC	GO:0005575	cellular_component	24	0.00116
GO_CC	GO:0110165	cellular anatomical entity	24	0.00156
GO_CC	GO:0032991	protein-containing complex	1	0.00684
GO_CC	GO:0043226	organelle	11	0.0114
GO_CC	GO:0043229	intracellular organelle	11	0.0116
GO_CC	GO:0044613	nuclear pore central transport channel	1	0.0121
GO_CC	GO:0005622	intracellular anatomical structure	15	0.0189
GO_CC	GO:0016020	membrane	10	0.0211
GO_CC	GO:0043227	membrane-bounded organelle	11	0.0332
GO_CC	GO:0043231	intracellular membrane-bounded organelle	11	0.0346
GO_CC	GO:0005795	Golgi stack	1	0.043
